# Supplementary material for: Loss of function of myosin chaperones triggers Hsf1-mediated transcriptional response in skeletal muscle cells
Source: Genome Biol. 2015 Dec 3;16:267. doi: 10.1186/s13059-015-0825-8 (PMC4668643; doi:10.1186/s13059-015-0825-8)
Supplement: Additional file 1: Table S1. — Quality of sequences obtained with CASAVA 1.8.1 (Illumina) workflow. PF reads passing Illumina chastity filter. (XLSX 46 kb) [file 13059_2015_825_MOESM1_ESM.xlsx]

## Sheet: Sheet1
Supplemental Table 1
Lane	Sample ID	Genotype	Stage	Index	Yield (Mbases)	% PF	# Reads	% of >= Q30 Bases (PF)
4	C1_48hpf	unc45b WT	48hpf	CGATGT	3121	96.04	64990638	97.77
4	C2_48hpf	unc45b WT	48hpf	TGACCA	3440	96.77	71095602	98.01
4	S1_48hpf	unc45b -/-	48hpf	ACAGTG	3400	96.01	70827268	97.3
4	S2_48hpf	unc45b -/-	48hpf	GCCAAT	3759	96.13	78205746	97.62
5	C1_72hpf	unc45b WT	72hpf	CAGATC	3578	95.43	74992294	96.93
5	C2_72hpf	unc45b WT	72hpf	CTTGTA	4730	96.01	98530766	96.78
5	S1_72hpf	unc45b -/-	72hpf	AGTCAA	3325	95.13	69897024	96.88
5	S2_72hpf	unc45b -/-	72hpf	AGTTCC	3624	95.94	75557118	96.97
7	C1_24hpf	unc45b WT	24hpf	CGATGT	4609	91.85	100358346	95.75
7	C2_24hpf	unc45b WT	24hpf	TGACCA	6179	91.75	134674534	95.85
7	S1_24hpf	unc45b -/-	24hpf	ACAGTG	4775	91.63	104228910	95.76
7	S2_24hpf	unc45b -/-	24hpf	GCCAAT	4673	91.8	101809540	95.65
1	para_mut_1	hsp90a -/-	72hpf	GATCAG	1978	100	38780638	98.14
1	para_mut_2	hsp90a -/-	72hpf	TAGCTT	4718	100	92505810	98.22
1	wt_para_1	hsp90a WT	72hpf	ATCACG	3726	100	73066002	98.31
1	wt_para_2	hsp90a WT	72hpf	TTAGGC	1853	100	36325034	98.24
1	wt_para_3	hsp90a WT	72hpf	ACTTGA	1860	100	36461914	98.24
2	ache_mut_1	ache -/-	72hpf	GTGGCC	4588	100	89964540	96.98
2	ache_mut_2	ache -/-	72hpf	CGTACG	3719	100	72917652	96.81
2	para_mut_3	hsp90a -/-	72hpf	GGCTAC	3812	100	74740910	96.68
2	wt_ache_1	ache WT	72hpf	AGTCAA	4779	100	93696428	97.03
2	wt_ache_2	ache WT	72hpf	GTTTCG	2987	100	58577100	96.95
