# Supplementary material for: Loss of function of myosin chaperones triggers Hsf1-mediated transcriptional response in skeletal muscle cells
Source: Genome Biol. 2015 Dec 3;16:267. doi: 10.1186/s13059-015-0825-8 (PMC4668643; doi:10.1186/s13059-015-0825-8)
Supplement: Additional file 3: Table S2. — The 1411 genes regulated in the unc45b mutant compared with wild-type embryos at 72 hpf with FDR < 0.05 and fold change > 1.5. (XLSX 120 kb) [file 13059_2015_825_MOESM3_ESM.xlsx]

## Sheet: Sheet2
Supp table 2
Genes	Name	log2FoldChange unc45b-/- / Ctrl	padj
ENSDARG00000069382	mxtx1	Inf	1.61176e-05
ENSDARG00000056210	si:ch211-199o1.2	8.02267	6.47193e-20
ENSDARG00000037403	hspa8l	7.97396	6.78372e-226
ENSDARG00000088219	NA	7.19978	2.33735e-11
ENSDARG00000055723	hsp70l	6.10508	1.45587e-12
ENSDARG00000029688	hsp70.1	5.72879	1.41517e-15
ENSDARG00000094719	si:dkeyp-1h4.9	5.48894	2.56613e-180
ENSDARG00000088727	NA	5.374	8.47048e-09
ENSDARG00000021924	hsp70.3	5.18483	1.44771e-29
ENSDARG00000094449	si:dkey-31b10.2	5.00802	0.00528671
ENSDARG00000041065	hspb1	4.99861	8.41769e-21
ENSDARG00000088893	NA	4.73017	0.0328207
ENSDARG00000010478	hsp90a.1	4.72157	4.0714e-24
ENSDARG00000092362	hsp70.2	4.50763	6.19081e-21
ENSDARG00000045548	lepb	4.48776	0.0194029
ENSDARG00000019874	NA	4.37614	1.01705e-40
ENSDARG00000075463	NA	4.34854	1.22385e-98
ENSDARG00000005419	il1b	4.19809	2.66309e-07
ENSDARG00000075787	NA	4.1719	1.41885e-09
ENSDARG00000079462	NA	3.91299	1.39852e-15
ENSDARG00000051762	NA	3.8477	6.63853e-36
ENSDARG00000012381	zgc:63663	3.64569	1.27196e-103
ENSDARG00000030176	zgc:92429	3.57404	2.94467e-30
ENSDARG00000002794	NA	3.55137	6.15765e-15
ENSDARG00000071583	gtf3ab	3.46571	0.00408918
ENSDARG00000044671	zgc:85816	3.46547	0.000337309
ENSDARG00000091253	NA	3.43987	2.7921e-87
ENSDARG00000076667	ccng1	3.43138	1.43208e-22
ENSDARG00000076773	lrrc58a	3.41275	5.91985e-13
ENSDARG00000075985	NA	3.36763	0.00345939
ENSDARG00000058549	smyd1b	3.3344	1.65948e-83
ENSDARG00000069685	NA	3.32746	0.00249994
ENSDARG00000078557	NA	3.30223	1.1664e-15
ENSDARG00000079403	si:dkey-204l11.1	3.21644	0.00190527
ENSDARG00000054680	chrna9	3.21344	1.92514e-16
ENSDARG00000083837	NA	3.19242	1.20822e-05
ENSDARG00000092191	si:dkey-238c7.13	3.18466	6.71482e-09
ENSDARG00000038025	cbx7a	3.17482	4.2617e-43
ENSDARG00000091078	NA	3.14505	8.57918e-05
ENSDARG00000026403	si:ch73-60g14.3	3.14338	2.51627e-07
ENSDARG00000075949	NA	3.06481	3.90351e-45
ENSDARG00000055876	msmo1	3.0437	8.76365e-14
ENSDARG00000089980	NA	3.03825	0.0423366
ENSDARG00000059936	NA	3.02506	1.23328e-26
ENSDARG00000039065	NA	2.9994	0.0312791
ENSDARG00000012395	mmp13a	2.97037	2.04627e-14
ENSDARG00000095744	NA	2.93283	6.01731e-12
ENSDARG00000093738	pth1a	2.92407	0.000121254
ENSDARG00000032553	egln3	2.92298	1.67998e-40
ENSDARG00000094559	zgc:174855	2.92005	1.5947e-05
ENSDARG00000093124	scpp8	2.90602	0.000550636
ENSDARG00000075855	si:ch73-341p18.7	2.89822	0.00219529
ENSDARG00000074210	zgc:110286	2.87656	0.000619096
ENSDARG00000094316	si:rp71-80o10.4	2.85204	3.2976e-08
ENSDARG00000088040	si:dkeyp-27c8.2	2.8056	3.29464e-41
ENSDARG00000086202	NA	2.79578	8.32908e-21
ENSDARG00000038147	hbbe3	2.79315	0.00022718
ENSDARG00000067857	pmt	2.75836	1.23117e-18
ENSDARG00000037873	cyp3c1l2	2.7526	0.0194029
ENSDARG00000078962	NA	2.7419	0.000307973
ENSDARG00000077301	NA	2.69831	3.15189e-07
ENSDARG00000042816	mmp9	2.68666	0.0225619
ENSDARG00000055252	zgc:123218	2.68046	3.072e-21
ENSDARG00000039486	bag3	2.6567	1.57501e-49
ENSDARG00000089750	NA	2.65557	8.07684e-19
ENSDARG00000037121	mat2ab	2.65518	3.60971e-36
ENSDARG00000030357	zgc:66313	2.57674	4.40758e-05
ENSDARG00000076927	NA	2.53981	9.55272e-22
ENSDARG00000004221	dnah9	2.53075	0.00755659
ENSDARG00000095072	NA	2.51289	3.18335e-07
ENSDARG00000044685	nr0b2a	2.4778	1.59255e-17
ENSDARG00000058644	zgc:153268	2.47466	2.16077e-32
ENSDARG00000015164	mknk2b	2.46795	4.70329e-49
ENSDARG00000079946	zgc:171801	2.44508	2.09893e-21
ENSDARG00000035005	bag2	2.43696	2.6257e-17
ENSDARG00000090918	NA	2.43256	8.08669e-25
ENSDARG00000041394	dnajb1b	2.42923	6.84346e-23
ENSDARG00000042641	cyp51	2.41386	1.02423e-43
ENSDARG00000052734	hmgcra	2.39748	0.00836112
ENSDARG00000089853	si:dkey-22n8.3	2.38816	9.78414e-15
ENSDARG00000076251	NA	2.38235	1.78355e-15
ENSDARG00000074306	wu:fa26c03	2.36875	3.69061e-17
ENSDARG00000035759	gata4	2.3537	3.51901e-06
ENSDARG00000026871	uchl1	2.35086	9.35089e-42
ENSDARG00000087934	NA	2.33844	4.78319e-07
ENSDARG00000014024	ms4a17a.4	2.31423	0.0119063
ENSDARG00000087564	si:dkey-283f16.1	2.31344	0.0169516
ENSDARG00000062632	duox	2.30814	1.05271e-12
ENSDARG00000031046	nr1h5	2.30223	3.93054e-12
ENSDARG00000095254	wu:fb37b09	2.2899	1.66317e-10
ENSDARG00000075527	zgc:174154	2.27617	1.24736e-12
ENSDARG00000088726	NA	2.27605	0.00324917
ENSDARG00000014947	igfbp1a	2.26106	1.80527e-18
ENSDARG00000008433	unc45b	2.22037	1.8029e-30
ENSDARG00000090903	NA	2.21872	4.91141e-15
ENSDARG00000075045	cxcl-c1c	2.21117	4.12846e-05
ENSDARG00000027822	si:ch211-259i2.2	2.20363	0.00752007
ENSDARG00000077308	gpr84	2.19348	0.000198397
ENSDARG00000028664	ahsa1	2.19267	0.000800355
ENSDARG00000061274	lss	2.19191	3.73768e-16
ENSDARG00000015355	fosl1	2.17632	4.57424e-07
ENSDARG00000090873	si:ch211-122l24.4	2.17404	0.00433558
ENSDARG00000037861	NA	2.17365	0.0115853
ENSDARG00000056376	ankrd37	2.14481	8.98463e-05
ENSDARG00000058365	hspb8	2.13353	1.0404e-36
ENSDARG00000035602	dao.1	2.10382	1.52057e-11
ENSDARG00000059914	NA	2.08158	1.9636e-14
ENSDARG00000060113	znf395a	2.05356	5.0926e-34
ENSDARG00000056680	stc2	2.03069	1.69504e-24
ENSDARG00000079376	zgc:174153	2.01738	1.47016e-15
ENSDARG00000091234	NA	1.99818	0.000109407
ENSDARG00000075727	NA	1.99186	6.22049e-08
ENSDARG00000040569	zgc:112355	1.98225	1.22035e-14
ENSDARG00000090710	NA	1.98034	0.0316706
ENSDARG00000086271	NA	1.95847	0.00615705
ENSDARG00000059202	si:ch73-181d5.2	1.95049	9.1663e-07
ENSDARG00000023656	he1a	1.9363	8.19999e-14
ENSDARG00000032469	ampd3	1.92753	9.33851e-06
ENSDARG00000058631	NA	1.92682	0.0233878
ENSDARG00000007665	zgc:55259	1.92133	1.62676e-21
ENSDARG00000090605	NA	1.92088	0.000179877
ENSDARG00000007836	ctsl1a	1.91092	7.80383e-27
ENSDARG00000019532	fads2	1.89981	2.78613e-10
ENSDARG00000070012	sesn2	1.88069	2.57293e-05
ENSDARG00000040442	prtgb	1.87958	9.80611e-07
ENSDARG00000036764	hax1	1.86826	1.22522e-07
ENSDARG00000039173	ctsl1b	1.86666	9.79286e-10
ENSDARG00000069029	NA	1.86578	0.00453863
ENSDARG00000001712	NA	1.85772	0.0244498
ENSDARG00000079307	si:dkey-205h13.1	1.84045	1.03606e-14
ENSDARG00000040278	NA	1.83937	0.015666
ENSDARG00000088002	NA	1.83321	0.0222767
ENSDARG00000061120	slc43a2b	1.83137	1.4764e-17
ENSDARG00000091350	NA	1.82737	2.47201e-15
ENSDARG00000089086	NA	1.82701	7.26019e-15
ENSDARG00000040284	NA	1.82611	1.07687e-05
ENSDARG00000069844	irg1	1.82224	0.0282334
ENSDARG00000028027	trim63	1.81725	2.95029e-09
ENSDARG00000007823	atf3	1.80985	4.91838e-11
ENSDARG00000086509	NA	1.80307	0.0322788
ENSDARG00000057633	cxcr4a	1.78935	4.16687e-16
ENSDARG00000019122	he1b	1.78144	0.0180534
ENSDARG00000090914	NA	1.77037	8.46353e-17
ENSDARG00000012388	NA	1.76734	0.000218906
ENSDARG00000033662	scd	1.76204	2.61038e-05
ENSDARG00000078581	NA	1.76079	0.000666065
ENSDARG00000018406	NA	1.75682	0.0486069
ENSDARG00000046098	ebp	1.73213	5.45461e-08
ENSDARG00000077785	wu:fc14a10	1.71168	0.000135219
ENSDARG00000089630	NA	1.703	1.11951e-07
ENSDARG00000025914	si:dkey-190g11.3	1.70133	0.036685
ENSDARG00000075737	zgc:165518	1.69916	0.0358572
ENSDARG00000055370	zgc:163121	1.69901	0.0304038
ENSDARG00000059923	slc25a47a	1.69524	2.53382e-05
ENSDARG00000018030	nr6a1a	1.68803	0.0105637
ENSDARG00000090352	si:dkey-97i18.5	1.68016	1.11699e-06
ENSDARG00000002295	si:dkey-21p1.3	1.67879	0.0143421
ENSDARG00000042033	si:ch211-214d2.2	1.67847	2.12953e-12
ENSDARG00000059269	NA	1.66243	0.0137552
ENSDARG00000092833	si:dkeyp-1h4.8	1.66147	0.0185598
ENSDARG00000094975	si:ch211-214p16.2	1.65769	0.0121792
ENSDARG00000016025	tacr1	1.65569	0.0224645
ENSDARG00000060260	si:ch73-107c13.2	1.64499	9.25811e-05
ENSDARG00000011373	mknk2a	1.6418	3.63333e-17
ENSDARG00000071173	slc12a10.2	1.63878	4.7319e-05
ENSDARG00000008263	mfsd4b	1.62927	0.000498634
ENSDARG00000062562	egln2	1.62926	0.00379382
ENSDARG00000073820	zgc:174917	1.62649	0.0482399
ENSDARG00000078770	si:ch73-21k16.5	1.62617	5.31415e-05
ENSDARG00000079296	gcga	1.6145	0.000337207
ENSDARG00000016733	psat1	1.60865	0.00845843
ENSDARG00000061100	nars	1.60684	1.49477e-22
ENSDARG00000014573	ghitm	1.6067	1.97292e-17
ENSDARG00000094896	si:dkey-265a7.2	1.60101	0.0188221
ENSDARG00000010658	insig1	1.58466	1.29374e-20
ENSDARG00000076241	txlnbb	1.57289	2.06049e-08
ENSDARG00000014277	vox	1.56534	0.0453484
ENSDARG00000012699	si:ch211-55i2.1	1.56479	0.00204654
ENSDARG00000001557	tomm34	1.5637	0.000248285
ENSDARG00000062446	zgc:162187	1.55759	9.31611e-13
ENSDARG00000079451	wu:fc03h05	1.53226	0.00245815
ENSDARG00000077559	NA	1.52628	2.40935e-07
ENSDARG00000013926	slc16a9a	1.52551	3.20205e-08
ENSDARG00000092310	si:ch211-199g17.2	1.52267	6.3991e-06
ENSDARG00000045708	adm2	1.51957	1.10047e-10
ENSDARG00000010434	clu	1.51727	3.19735e-06
ENSDARG00000053131	irak3	1.51552	0.0101531
ENSDARG00000016999	lin28a	1.51437	2.859e-07
ENSDARG00000079122	tmx2a	1.50871	5.03018e-11
ENSDARG00000086662	NA	1.50499	4.94722e-12
ENSDARG00000091383	NA	1.50357	2.30947e-11
ENSDARG00000018306	srl	1.49649	3.98084e-20
ENSDARG00000044804	prodha	1.49511	3.05379e-09
ENSDARG00000060189	zgc:153027	1.49489	6.29863e-05
ENSDARG00000044422	acvr2b	1.48744	0.000429083
ENSDARG00000096413	NA	1.48064	0.000200952
ENSDARG00000033539	paics	1.47809	4.5074e-06
ENSDARG00000019834	NA	1.47437	5.18504e-15
ENSDARG00000017773	slc16a12a	1.46728	0.00127468
ENSDARG00000094614	si:dkeyp-69b9.2	1.46106	0.00870114
ENSDARG00000069135	zgc:162126	1.45571	3.34841e-16
ENSDARG00000030616	nfe2l1	1.44751	2.32389e-05
ENSDARG00000052942	aspg	1.44613	3.58284e-08
ENSDARG00000051956	isca1	1.42792	0.0104701
ENSDARG00000003973	zgc:114108	1.42028	1.32537e-12
ENSDARG00000074501	NA	1.41642	0.0250949
ENSDARG00000045414	elovl2	1.41394	0.00577496
ENSDARG00000053520	NA	1.40776	0.000850627
ENSDARG00000086703	si:dkey-126g1.7	1.40678	0.0330744
ENSDARG00000075881	si:ch211-39k3.2	1.40178	6.18881e-10
ENSDARG00000055574	NA	1.39864	0.0186468
ENSDARG00000019949	hsp47	1.39155	4.5074e-06
ENSDARG00000054058	h1fx	1.3877	2.5838e-16
ENSDARG00000012468	aacs	1.38352	0.00879469
ENSDARG00000088567	si:ch211-203d17.1	1.3835	0.000238174
ENSDARG00000095675	si:dkeyp-67d2.5	1.38136	6.44674e-10
ENSDARG00000071082	p4ha1b	1.37755	6.17791e-16
ENSDARG00000089083	itga7	1.37579	1.42334e-09
ENSDARG00000016375	asns	1.3755	0.00504313
ENSDARG00000053995	zgc:171777	1.37303	0.00970657
ENSDARG00000091806	NA	1.37148	2.6095e-07
ENSDARG00000075459	ptpn20	1.36838	8.77906e-06
ENSDARG00000088356	zgc:55574	1.3683	0.0188223
ENSDARG00000095936	si:ch73-303g23.4	1.36262	2.9544e-10
ENSDARG00000036028	arrdc3b	1.35987	4.85467e-13
ENSDARG00000091471	NA	1.3588	3.61437e-05
ENSDARG00000086746	NA	1.35479	1.0187e-13
ENSDARG00000023217	si:dkey-177e13.4	1.35068	3.24249e-05
ENSDARG00000025983	l3mbtl3	1.3482	0.00958612
ENSDARG00000069335	NA	1.34734	5.60522e-09
ENSDARG00000069375	zgc:162608	1.34446	3.45947e-06
ENSDARG00000057723	nsdhl	1.34425	8.4282e-08
ENSDARG00000003462	fech	1.34148	0.00917753
ENSDARG00000077513	ppp1r3da	1.33835	0.000410462
ENSDARG00000068613	zgc:154018	1.33709	4.55514e-07
ENSDARG00000008849	ptprq	1.33683	0.0357897
ENSDARG00000004754	hspa4a	1.33636	3.62958e-15
ENSDARG00000035120	NA	1.33507	4.65396e-13
ENSDARG00000032816	tm7sf2	1.33268	2.83215e-08
ENSDARG00000053803	NA	1.33188	3.90949e-14
ENSDARG00000041706	vgll2a	1.31816	0.00618896
ENSDARG00000040890	fdps	1.31652	8.23928e-12
ENSDARG00000013477	gata1a	1.31266	0.0063495
ENSDARG00000074656	ctssb.1	1.30667	0.000152197
ENSDARG00000091111	NA	1.30205	6.82559e-11
ENSDARG00000078399	NA	1.29863	0.000105396
ENSDARG00000004763	si:ch211-244c8.2	1.28776	0.00708652
ENSDARG00000007955	iars	1.28746	8.40357e-14
ENSDARG00000071113	xirp2a	1.28669	1.04673e-10
ENSDARG00000016343	zgc:92518	1.2855	7.631e-10
ENSDARG00000008790	zgc:158823	1.28412	4.40758e-05
ENSDARG00000037099	zgc:56306	1.28394	9.79286e-10
ENSDARG00000078525	NA	1.27701	3.30667e-06
ENSDARG00000023151	ucp1	1.27087	2.93064e-10
ENSDARG00000042725	cebpb	1.27071	8.00664e-13
ENSDARG00000070995	inpp4ab	1.26971	0.000353581
ENSDARG00000054352	lrrc9	1.26717	0.0239745
ENSDARG00000075517	si:ch211-120k19.1	1.26557	0.0202273
ENSDARG00000051884	ca5	1.24443	3.02193e-06
ENSDARG00000044098	egr2a	1.24316	0.00417304
ENSDARG00000045277	rdh12l	1.23866	0.000459495
ENSDARG00000038424	si:dkey-8k3.2	1.2379	0.00151018
ENSDARG00000001873	phgdh	1.2325	0.00148623
ENSDARG00000063223	arl14	1.23202	0.0236819
ENSDARG00000004082	cx39.9	1.23133	1.32787e-09
ENSDARG00000025428	socs3a	1.23089	0.0215831
ENSDARG00000014059	cldn5b	1.22844	2.98474e-11
ENSDARG00000087450	NA	1.22766	0.00395487
ENSDARG00000077648	si:ch211-42i9.8	1.22659	2.93692e-06
ENSDARG00000030588	slc10a1	1.22459	0.0228898
ENSDARG00000060927	si:ch211-136a13.1	1.22347	5.3134e-10
ENSDARG00000037894	ezh1	1.21877	6.55394e-06
ENSDARG00000005947	slc16a9b	1.21844	8.3313e-07
ENSDARG00000053087	si:dkeyp-100a1.4	1.21278	1.11033e-09
ENSDARG00000045887	mmp30	1.21049	0.00266128
ENSDARG00000076485	NA	1.20363	0.045847
ENSDARG00000059363	NA	1.20203	0.0245563
ENSDARG00000060494	eprs	1.20201	1.22375e-12
ENSDARG00000059231	hephl1	1.20198	3.07481e-06
ENSDARG00000063438	srebf2	1.20088	6.13609e-09
ENSDARG00000091751	NA	1.19649	0.022145
ENSDARG00000091691	NA	1.19504	0.00494694
ENSDARG00000015564	dhcr7	1.1876	2.95029e-09
ENSDARG00000058158	trim55b	1.18427	2.87515e-07
ENSDARG00000070230	NA	1.18333	8.70284e-09
ENSDARG00000055278	cfb	1.18106	2.19113e-10
ENSDARG00000069142	aars	1.17844	6.65707e-12
ENSDARG00000015263	NA	1.17783	0.000194406
ENSDARG00000074322	NA	1.1768	0.00158531
ENSDARG00000005629	smyd2b	1.17514	0.000629116
ENSDARG00000092488	NA	1.17475	0.0158164
ENSDARG00000037943	zgc:112484	1.17393	9.57226e-09
ENSDARG00000053227	hamp2	1.17218	0.0384718
ENSDARG00000008447	fkbp4	1.17037	8.23928e-12
ENSDARG00000013855	slc12a3	1.16978	0.000390195
ENSDARG00000088140	hsd17b7	1.16929	1.78658e-06
ENSDARG00000087206	NA	1.16928	1.02471e-11
ENSDARG00000020761	arrdc2	1.16589	2.93064e-10
ENSDARG00000055974	si:ch73-345a19.2	1.1652	2.28986e-05
ENSDARG00000016085	mbnl3	1.16288	0.0142472
ENSDARG00000089046	NA	1.16264	0.0251659
ENSDARG00000054447	NA	1.16215	0.0196381
ENSDARG00000015915	slc25a36b	1.15463	5.98441e-05
ENSDARG00000075593	trim71	1.15297	5.60292e-11
ENSDARG00000089920	NA	1.15094	1.18402e-08
ENSDARG00000091090	xirp2b	1.14877	0.0260379
ENSDARG00000055226	slc7a7	1.14602	6.70515e-07
ENSDARG00000038643	alas2	1.14404	0.000938411
ENSDARG00000045948	cap2	1.14351	4.28277e-09
ENSDARG00000067607	srebf1	1.14132	0.0127747
ENSDARG00000055163	epo	1.13744	0.0452147
ENSDARG00000086356	NA	1.13506	0.00931892
ENSDARG00000093702	si:dkey-126g1.9	1.13352	0.0113194
ENSDARG00000033854	zgc:92005	1.1326	4.54012e-08
ENSDARG00000044318	NA	1.13125	0.0243531
ENSDARG00000063375	pter	1.13006	4.12846e-05
ENSDARG00000052738	hmgcs1	1.12543	1.94331e-07
ENSDARG00000019195	zgc:113159	1.12461	7.02437e-06
ENSDARG00000094021	si:ch211-223o1.4p	1.12157	0.000338709
ENSDARG00000061081	si:ch73-92o9.2	1.11856	2.04863e-07
ENSDARG00000043719	zgc:103710	1.11835	0.0215831
ENSDARG00000076144	si:ch211-74m13.3	1.11786	3.31957e-06
ENSDARG00000037910	zgc:158292	1.11786	1.40892e-08
ENSDARG00000019125	kbtbd5b	1.11331	6.29055e-07
ENSDARG00000044642	sc5dl	1.11181	1.16566e-07
ENSDARG00000070669	si:dkey-269d20.3	1.11081	0.0165333
ENSDARG00000014218	mecp2	1.11019	0.0362702
ENSDARG00000043342	gpx3	1.10876	0.000410462
ENSDARG00000014324	sh2d5	1.09828	0.0164876
ENSDARG00000078882	NA	1.0982	5.17775e-09
ENSDARG00000074721	si:ch1073-332b11.1	1.09799	0.0497878
ENSDARG00000061096	dapk2	1.09693	0.0195049
ENSDARG00000034705	pvalb7	1.09646	7.09535e-06
ENSDARG00000019274	rasd1	1.09586	5.05784e-09
ENSDARG00000089996	NA	1.09377	0.0139533
ENSDARG00000088805	nes	1.09291	6.71482e-09
ENSDARG00000055835	slc26a6	1.09194	0.00038994
ENSDARG00000076554	cdkn1a	1.0903	0.0458589
ENSDARG00000078002	si:dkey-13n15.11	1.08706	0.0498304
ENSDARG00000000551	slc1a4	1.08464	5.10767e-10
ENSDARG00000036107	txnipa	1.08417	3.50861e-06
ENSDARG00000059090	NA	1.08015	0.0123275
ENSDARG00000075759	NA	1.0794	0.0142489
ENSDARG00000036894	zgc:101853	1.07787	0.0161621
ENSDARG00000044615	zak	1.07775	6.04424e-05
ENSDARG00000086100	NA	1.07732	2.87515e-07
ENSDARG00000057353	NA	1.07524	5.6226e-08
ENSDARG00000031044	lipg	1.07515	2.37424e-08
ENSDARG00000030494	hfe2	1.07481	1.00147e-05
ENSDARG00000095983	si:dkey-30o19.2	1.07455	0.000902524
ENSDARG00000012449	si:ch211-169p10.1	1.06924	0.0453484
ENSDARG00000018411	mknk1	1.0687	1.96504e-05
ENSDARG00000019392	stat5.1	1.06824	0.0137552
ENSDARG00000013685	si:ch211-145m1.1	1.06765	0.0488724
ENSDARG00000079347	zgc:194659	1.06607	0.0183088
ENSDARG00000070721	vdrb	1.06303	0.0133369
ENSDARG00000078615	NA	1.06202	0.0115875
ENSDARG00000086905	NA	1.06196	0.0278943
ENSDARG00000074667	akt1s1	1.06087	1.16141e-09
ENSDARG00000038583	NA	1.06084	0.000449604
ENSDARG00000068096	si:dkey-127j5.5	1.06043	5.64739e-07
ENSDARG00000025338	hagh	1.0559	0.00015593
ENSDARG00000071674	lonp1	1.05538	6.22177e-09
ENSDARG00000074301	cth	1.05456	2.50565e-08
ENSDARG00000069929	NA	1.05356	7.94396e-06
ENSDARG00000033735	ncf1	1.05278	0.0265901
ENSDARG00000058606	si:ch211-235e18.3	1.05173	0.000160766
ENSDARG00000007370	dysf	1.05055	1.13144e-07
ENSDARG00000004729	tfe3a	1.05014	3.08533e-06
ENSDARG00000071304	NA	1.04626	0.0101531
ENSDARG00000063666	wtip	1.04408	0.00508709
ENSDARG00000007222	rest	1.0427	4.05377e-05
ENSDARG00000041607	eif4ebp3l	1.04236	0.000276724
ENSDARG00000023316	sim1a	1.04102	0.0362702
ENSDARG00000069828	si:ch211-117n7.7	1.039	0.00903295
ENSDARG00000077400	si:ch73-205c16.2	1.03859	0.012649
ENSDARG00000030905	cited2	1.0379	6.23175e-05
ENSDARG00000016963	si:ch211-105j21.7	1.03483	0.00420238
ENSDARG00000088513	NA	1.03381	0.0244182
ENSDARG00000019709	rhoua	1.032	8.12588e-05
ENSDARG00000060766	NA	1.03146	0.015205
ENSDARG00000037618	zgc:64114	1.02961	0.00663681
ENSDARG00000060668	tm4sf18	1.02885	0.0241667
ENSDARG00000074829	NA	1.02818	1.54149e-05
ENSDARG00000032571	crfb8	1.02657	0.00136171
ENSDARG00000045544	hgfa	1.02477	0.000327693
ENSDARG00000092569	si:dkey-73n10.7p	1.02419	0.0436176
ENSDARG00000041754	cct2	1.02044	2.20631e-09
ENSDARG00000020645	slc7a3	1.02009	1.26618e-06
ENSDARG00000067859	scospondin	1.0188	0.0103596
ENSDARG00000032578	pax2b	1.01807	0.00752007
ENSDARG00000059304	chchd2	1.01799	7.60018e-09
ENSDARG00000086947	NA	1.01657	0.000773659
ENSDARG00000028625	jph2	1.01585	3.90838e-09
ENSDARG00000086099	scarb2	1.0127	0.00429761
ENSDARG00000063509	lrrc58b	1.01223	4.91963e-05
ENSDARG00000036865	slc2a12	1.01055	0.000261581
ENSDARG00000075261	timp2b	1.00942	0.000169095
ENSDARG00000010873	hm:zeh0176	1.00824	4.54681e-09
ENSDARG00000054200	NA	1.00796	0.00077742
ENSDARG00000046053	slc27a6	1.00795	0.0337511
ENSDARG00000014480	nr6a1b	1.00536	0.0460818
ENSDARG00000070394	zgc:194768	1.00422	0.0149764
ENSDARG00000078425	si:dkey-68e16.4	1.00422	0.0159596
ENSDARG00000076149	NA	1.00338	0.018668
ENSDARG00000070413	si:dkey-184p18.2	1.00212	0.0028167
ENSDARG00000010946	cbsb	1.00135	0.000123182
ENSDARG00000088979	NA	1.00076	0.0122615
ENSDARG00000073861	NA	0.999964	0.00917753
ENSDARG00000039196	greb1l	0.998375	6.64571e-07
ENSDARG00000044808	slc4a4b	0.997778	0.00139935
ENSDARG00000032750	farsa	0.995742	9.41887e-07
ENSDARG00000074035	zgc:100824	0.995478	1.29984e-05
ENSDARG00000052816	shmt1	0.991335	0.00105854
ENSDARG00000014004	eif2b4	0.988466	7.25444e-08
ENSDARG00000088554	si:ch211-103a14.2	0.984146	0.00274002
ENSDARG00000020594	txlnba	0.983654	6.79576e-08
ENSDARG00000070043	dars	0.981513	2.40799e-08
ENSDARG00000074776	tmem154	0.980028	0.0071336
ENSDARG00000038472	zgc:63645	0.979842	1.01683e-07
ENSDARG00000094103	si:dkey-14o1.18	0.979263	0.0497806
ENSDARG00000027464	gnsb	0.979188	0.00274002
ENSDARG00000011190	fgfr1b	0.978572	1.27498e-05
ENSDARG00000092499	si:ch211-183d21.1	0.97765	8.27668e-05
ENSDARG00000074194	NA	0.970507	0.0430778
ENSDARG00000090557	NA	0.968505	0.00792437
ENSDARG00000023797	ryr1b	0.968047	0.000199286
ENSDARG00000058984	zgc:123349	0.968045	0.00686802
ENSDARG00000052331	NA	0.967934	0.00931892
ENSDARG00000086950	NA	0.967759	2.67272e-05
ENSDARG00000063626	ddx21	0.967449	0.00123278
ENSDARG00000013236	dhcr24	0.966489	0.000183572
ENSDARG00000026787	aqp7	0.965205	0.0011022
ENSDARG00000004906	stip1	0.964966	3.67105e-08
ENSDARG00000014554	ppp1r3cb	0.964847	0.00193117
ENSDARG00000016200	trib3	0.964764	0.00739894
ENSDARG00000018566	NA	0.959437	1.7371e-05
ENSDARG00000075192	si:dkey-229j15.3	0.958377	4.57424e-07
ENSDARG00000040277	fbxo32	0.957621	0.0314917
ENSDARG00000008880	usp28	0.956739	3.88099e-07
ENSDARG00000088984	NA	0.954653	3.12133e-05
ENSDARG00000043646	slc6a8	0.953673	0.0275908
ENSDARG00000090637	myh6	0.952245	0.00018882
ENSDARG00000018393	si:busm1-118j2.12	0.952202	0.00392349
ENSDARG00000028173	slc4a2a	0.951729	1.07635e-06
ENSDARG00000089935	NA	0.949187	0.00615705
ENSDARG00000056453	afap1l1b	0.948723	0.000270355
ENSDARG00000042409	si:ch211-251j10.3	0.948229	2.56773e-05
ENSDARG00000005783	ncanb	0.946677	0.0202723
ENSDARG00000030722	xirp1	0.944296	0.029959
ENSDARG00000053684	aldob	0.943561	0.000244491
ENSDARG00000018985	gatsl2	0.938548	3.89976e-07
ENSDARG00000003281	pik3ip1	0.937718	0.0075679
ENSDARG00000041078	chka	0.937652	3.09303e-06
ENSDARG00000026395	rfx4	0.93697	3.59584e-05
ENSDARG00000031345	si:dkey-40c11.1	0.936369	0.011911
ENSDARG00000052690	si:dkey-172m14.3	0.935049	1.16566e-07
ENSDARG00000032564	ass1	0.934071	0.00221878
ENSDARG00000093233	si:ch211-215d8.2	0.933025	0.0102045
ENSDARG00000020876	NA	0.932653	4.8524e-05
ENSDARG00000022372	kng1	0.929523	0.0418321
ENSDARG00000008904	smarca2	0.927334	6.05361e-06
ENSDARG00000036619	NA	0.92683	0.0190546
ENSDARG00000033680	gli1	0.925385	0.00204654
ENSDARG00000045847	si:ch211-214j24.10	0.922763	7.11262e-07
ENSDARG00000031051	il4r	0.920111	0.0359236
ENSDARG00000021590	magi2	0.919653	0.0202579
ENSDARG00000042322	si:dkey-177p2.6	0.918497	0.00159855
ENSDARG00000021242	mvp	0.91795	1.6549e-05
ENSDARG00000056395	onecut3	0.91791	3.66181e-06
ENSDARG00000035913	yars	0.91714	9.25112e-07
ENSDARG00000056043	NA	0.91685	0.00013729
ENSDARG00000061186	si:ch73-119a20.1	0.914626	0.00734019
ENSDARG00000042259	tgfbr1b	0.91389	0.014629
ENSDARG00000030289	jag1a	0.911805	4.88119e-05
ENSDARG00000079994	NA	0.911098	0.00175426
ENSDARG00000076594	NA	0.910225	0.00038751
ENSDARG00000086821	zgc:110655	0.909668	3.85912e-06
ENSDARG00000015805	cgnl1	0.909361	2.72734e-06
ENSDARG00000009387	robo4	0.909081	0.00656149
ENSDARG00000031136	moxd1	0.908455	0.00972256
ENSDARG00000091816	NA	0.906928	1.70646e-05
ENSDARG00000011168	anxa1c	0.906207	1.28717e-05
ENSDARG00000037926	im:7143923	0.905826	0.0222767
ENSDARG00000088277	NA	0.905486	0.023625
ENSDARG00000029596	trim55a	0.905461	1.70646e-05
ENSDARG00000056985	tpte	0.904764	0.00113189
ENSDARG00000021046	zgc:110266	0.901406	0.0363087
ENSDARG00000079198	usp13	0.900945	0.000685127
ENSDARG00000091766	NA	0.899808	0.0274375
ENSDARG00000057062	si:dkey-157g16.6	0.899511	4.37885e-06
ENSDARG00000034358	jmjd6	0.898638	3.53399e-05
ENSDARG00000010655	ppm1k	0.898614	5.61431e-06
ENSDARG00000068724	shmt2	0.898149	1.13778e-06
ENSDARG00000087525	NA	0.897619	0.0181395
ENSDARG00000021938	smad9	0.895685	0.000256168
ENSDARG00000042210	sema3ab	0.894464	0.0176707
ENSDARG00000013250	tars	0.894096	9.41887e-07
ENSDARG00000079486	fam20a	0.893855	0.0166616
ENSDARG00000045971	vegfaa	0.893223	0.000160736
ENSDARG00000043624	zgc:113491	0.890055	4.35371e-05
ENSDARG00000092644	NA	0.889283	0.0326954
ENSDARG00000008363	mcl1b	0.888852	1.1017e-06
ENSDARG00000092900	si:ch211-279m15.1	0.888496	0.0363087
ENSDARG00000045842	zgc:113263	0.887771	4.86186e-05
ENSDARG00000054304	homez	0.883277	2.32389e-05
ENSDARG00000075434	zgc:76871	0.882083	6.11101e-06
ENSDARG00000062280	si:ch73-97e20.2	0.881168	0.00228643
ENSDARG00000088881	si:dkeyp-69b9.3	0.880514	1.07219e-05
ENSDARG00000006546	ak4	0.880258	1.9868e-05
ENSDARG00000045921	NA	0.879852	0.0475772
ENSDARG00000007412	slc2a1b	0.879779	0.00909071
ENSDARG00000031422	igfbp2b	0.878757	0.0228898
ENSDARG00000088231	NA	0.87833	0.0188971
ENSDARG00000087844	plekhn1	0.877743	0.00108248
ENSDARG00000071430	smyhc1	0.874814	4.13062e-07
ENSDARG00000078694	NA	0.872539	0.00103875
ENSDARG00000037838	NA	0.870438	0.000491228
ENSDARG00000071331	ryr3	0.870011	0.00016704
ENSDARG00000074695	mertk	0.86995	0.00614499
ENSDARG00000010085	p4ha2	0.869618	1.39682e-05
ENSDARG00000056111	lmod1	0.869489	0.00812147
ENSDARG00000075564	im:7139293	0.869425	1.48995e-05
ENSDARG00000061231	tinagl1	0.868798	1.34171e-05
ENSDARG00000062517	si:ch211-107n13.1	0.865593	0.0257337
ENSDARG00000039066	klhl31	0.865193	8.54896e-07
ENSDARG00000076003	zgc:55891	0.864473	0.00473563
ENSDARG00000074910	wu:fb99g09	0.864196	0.000990427
ENSDARG00000070843	NA	0.863402	0.0243531
ENSDARG00000062707	si:ch211-220d9.5	0.863063	0.0328626
ENSDARG00000031119	baiap2l1b	0.86304	0.049879
ENSDARG00000013968	psap	0.861335	3.31864e-05
ENSDARG00000058760	NA	0.859056	0.00768418
ENSDARG00000052694	micall2a	0.858106	0.00132611
ENSDARG00000079895	ehbp1l1b	0.855655	0.000441739
ENSDARG00000030262	si:ch211-220i18.4	0.854939	0.0353298
ENSDARG00000074740	NA	0.854441	0.0300134
ENSDARG00000031325	tmed1a	0.853318	0.0362702
ENSDARG00000057770	plp1a	0.852209	0.00393144
ENSDARG00000026726	anxa1a	0.85171	2.64019e-05
ENSDARG00000078016	zgc:163052	0.84974	0.00799881
ENSDARG00000059841	exosc1	0.848697	0.0014895
ENSDARG00000003684	obsl1a	0.848013	0.000212723
ENSDARG00000076996	NA	0.847256	0.00725046
ENSDARG00000055897	zgc:154093	0.846788	0.000737139
ENSDARG00000004658	zgc:101810	0.846787	0.00271492
ENSDARG00000091847	NA	0.845283	0.00749235
ENSDARG00000043542	znf259	0.844135	0.0146773
ENSDARG00000014420	elavl3	0.843844	0.0457168
ENSDARG00000005915	tcf3	0.843439	0.00425484
ENSDARG00000010192	pax3a	0.843052	0.00913484
ENSDARG00000061303	oca2	0.842937	0.0039742
ENSDARG00000090186	zgc:136826	0.842237	0.0274375
ENSDARG00000089730	NA	0.838357	0.047775
ENSDARG00000062744	scn1lab	0.837994	0.0127747
ENSDARG00000034396	mars	0.837206	1.52781e-05
ENSDARG00000030110	myod1	0.836357	0.000147374
ENSDARG00000001782	prkacba	0.832489	0.00388857
ENSDARG00000057918	tsc1b	0.832468	3.51435e-05
ENSDARG00000013266	colec11	0.831069	0.0477637
ENSDARG00000062297	si:dkey-21p1.4	0.829518	0.00870114
ENSDARG00000068030	NA	0.829082	0.000248573
ENSDARG00000005574	vsx2	0.828579	0.0140314
ENSDARG00000076060	diaph2	0.828391	0.0149479
ENSDARG00000042375	zgc:110298	0.827738	0.000222622
ENSDARG00000039843	znf800b	0.827218	0.00508126
ENSDARG00000091660	wu:fc20g06	0.823349	0.00181337
ENSDARG00000007671	ghrb	0.822031	0.000238223
ENSDARG00000056160	hspd1	0.820874	4.5074e-06
ENSDARG00000060340	si:dkey-157l19.2	0.819984	0.000189363
ENSDARG00000068386	NA	0.819598	0.0251549
ENSDARG00000076525	NA	0.817967	0.00402193
ENSDARG00000010940	NA	0.817325	0.0492355
ENSDARG00000087921	NA	0.815665	0.00240905
ENSDARG00000043102	lxn	0.815041	0.0143085
ENSDARG00000029841	tmprss9	0.813742	0.00135412
ENSDARG00000090013	NA	0.810246	0.0463438
ENSDARG00000075825	si:dkey-246l21.2	0.808624	0.013197
ENSDARG00000056795	serpine1	0.808411	0.00250316
ENSDARG00000088308	notchl	0.80737	0.0222634
ENSDARG00000043740	efcab11	0.807247	0.0386307
ENSDARG00000074337	zgc:153702	0.806804	0.0240059
ENSDARG00000059049	zgc:174904	0.806607	0.0240092
ENSDARG00000022013	lama2	0.805698	0.000533035
ENSDARG00000022712	stat3	0.804487	0.000307973
ENSDARG00000017354	epha2	0.804422	0.000115105
ENSDARG00000087769	NA	0.802067	0.00833111
ENSDARG00000074236	zgc:172112	0.801887	0.00968297
ENSDARG00000038131	NA	0.801838	0.0106412
ENSDARG00000003693	hars	0.800763	1.47907e-05
ENSDARG00000001953	pfkfb3	0.800458	0.0177299
ENSDARG00000076904	loxl5b	0.799487	0.0246733
ENSDARG00000070337	hoxc1a	0.798916	0.0154399
ENSDARG00000074850	si:ch211-224d23.4	0.798884	0.000397451
ENSDARG00000017386	sobpb	0.798415	0.00708652
ENSDARG00000074677	frem3	0.798238	0.0125695
ENSDARG00000007982	onecut1	0.797288	0.0133934
ENSDARG00000035519	histh1l	0.796493	5.40121e-05
ENSDARG00000003216	anxa2a	0.796443	2.13597e-05
ENSDARG00000042909	lifra	0.7957	0.0311498
ENSDARG00000036816	pou2f2a	0.795438	0.000256247
ENSDARG00000010312	cp	0.795011	0.000238174
ENSDARG00000056167	hspe1	0.794446	0.00020051
ENSDARG00000075647	NA	0.792463	0.00676997
ENSDARG00000069934	si:dkey-174k18.1	0.791832	0.000759074
ENSDARG00000036094	NA	0.791327	0.0444569
ENSDARG00000038139	NA	0.790946	0.0132131
ENSDARG00000068191	cdh15	0.78929	0.0375781
ENSDARG00000020219	dld	0.787581	0.000122658
ENSDARG00000089435	si:dkey-283b15.3	0.785926	0.00110641
ENSDARG00000060808	mecom	0.785067	0.0153133
ENSDARG00000012776	si:dkey-148b12.1	0.783484	0.00379382
ENSDARG00000040503	NA	0.782814	0.000128562
ENSDARG00000036630	plp2	0.782464	9.74172e-05
ENSDARG00000007889	csf1ra	0.779373	0.0166566
ENSDARG00000058102	sardh	0.778231	9.47196e-05
ENSDARG00000059472	arhgap31	0.776565	0.00189591
ENSDARG00000060263	NA	0.776206	0.000974724
ENSDARG00000087318	zgc:174688	0.774888	0.0361981
ENSDARG00000076673	NA	0.771559	0.000105212
ENSDARG00000062390	cdc42ep1	0.771186	0.00138191
ENSDARG00000091127	klf15	0.76969	0.00734232
ENSDARG00000058820	bin1	0.769434	0.000800355
ENSDARG00000087956	she	0.767053	0.000453058
ENSDARG00000079999	NA	0.766504	0.00913484
ENSDARG00000052705	pkp1	0.765227	0.00061331
ENSDARG00000021343	wsb1	0.764323	2.72492e-05
ENSDARG00000053439	NA	0.763201	4.89725e-05
ENSDARG00000063097	NA	0.763034	0.0255544
ENSDARG00000074808	NA	0.763025	0.000686153
ENSDARG00000018060	pik3r2	0.762088	0.00931892
ENSDARG00000074425	si:busm1-57f23.1	0.761155	0.0207864
ENSDARG00000052094	notch1b	0.761118	0.000332149
ENSDARG00000079723	si:dkey-46g23.1	0.760036	0.0420882
ENSDARG00000031475	mpp1	0.760021	6.11481e-05
ENSDARG00000056029	cyp26c1	0.759968	0.00136354
ENSDARG00000020884	gli2b	0.758371	0.00836112
ENSDARG00000002196	bach1	0.758348	0.012788
ENSDARG00000062341	NA	0.754876	0.00226452
ENSDARG00000042732	tmem189	0.754727	9.53638e-05
ENSDARG00000029290	stx11b.1	0.753949	0.000337207
ENSDARG00000053467	gtpbp1	0.753598	0.000179285
ENSDARG00000041874	NA	0.753446	0.00539214
ENSDARG00000044809	fpgs	0.753395	0.0389547
ENSDARG00000078445	asb2b	0.752997	0.00974196
ENSDARG00000093715	si:ch211-24n20.3	0.752166	0.029959
ENSDARG00000070425	dll4	0.746635	0.00178184
ENSDARG00000062190	NA	0.746583	0.000366263
ENSDARG00000038826	jph1b	0.746334	7.02984e-05
ENSDARG00000088337	wu:fc34e06	0.745362	0.0116396
ENSDARG00000033666	pi4k2a	0.745218	0.000782253
ENSDARG00000038978	dnajb4	0.744667	0.0103546
ENSDARG00000073970	im:7146326	0.744579	0.0307643
ENSDARG00000077177	map2k4b	0.744563	0.000408645
ENSDARG00000012694	c3a	0.743823	4.39601e-05
ENSDARG00000076229	wu:fb39e12	0.740282	0.000218906
ENSDARG00000078172	NA	0.740144	0.00509549
ENSDARG00000029751	zgc:111946	0.739842	0.0354445
ENSDARG00000013847	egfra	0.739403	0.00571071
ENSDARG00000074275	limch1a	0.738054	0.000343951
ENSDARG00000036915	dolpp1	0.737422	0.019038
ENSDARG00000069603	NA	0.736594	0.0481197
ENSDARG00000062396	anks1aa	0.736355	0.0164876
ENSDARG00000039269	arg2	0.736293	0.00188397
ENSDARG00000056130	neurog1	0.736269	0.0224477
ENSDARG00000035332	c21orf59l	0.735058	0.0317186
ENSDARG00000059545	foxj1a	0.733704	0.00737309
ENSDARG00000079745	si:ch211-166a6.5	0.73351	0.000168518
ENSDARG00000022615	si:ch211-241e1.3	0.732872	0.00870114
ENSDARG00000042172	si:dkey-250l23.2	0.728435	0.0498413
ENSDARG00000062429	trim109	0.728015	0.0178136
ENSDARG00000029480	specc1	0.727815	0.0291663
ENSDARG00000078803	gas2l1	0.727567	0.0289288
ENSDARG00000031915	hif1an	0.72735	0.000455097
ENSDARG00000078696	NA	0.727333	0.0016011
ENSDARG00000059746	plod1a	0.726608	0.000131117
ENSDARG00000045976	sidt2	0.725294	0.000272596
ENSDARG00000026759	ap1m2	0.725286	0.00388857
ENSDARG00000010794	tfeb	0.725101	0.00921454
ENSDARG00000091801	serpinb1l4	0.724396	0.000406194
ENSDARG00000016864	farsb	0.724362	0.000273732
ENSDARG00000061445	adcy6a	0.722331	0.0113786
ENSDARG00000002336	dlc	0.720705	0.00253812
ENSDARG00000086667	NA	0.720132	0.00149523
ENSDARG00000002377	smcr7b	0.719447	0.00289992
ENSDARG00000060980	si:ch211-180b7.2	0.718866	0.00296452
ENSDARG00000043034	NA	0.718692	0.00996413
ENSDARG00000006840	gnmt	0.716889	0.000442609
ENSDARG00000045980	zgc:153129	0.716057	0.0247523
ENSDARG00000075121	hbegfa	0.714809	0.00217203
ENSDARG00000088083	NA	0.714803	0.0015847
ENSDARG00000035831	gata6	0.714734	0.00247842
ENSDARG00000044954	slit1a	0.71107	0.0131007
ENSDARG00000021265	mybpc2b	0.710872	0.00031315
ENSDARG00000038119	si:dkey-65j6.2	0.710826	0.00102825
ENSDARG00000086326	NA	0.709307	0.0337003
ENSDARG00000075648	NA	0.708796	0.0375089
ENSDARG00000044485	sall4	0.708344	0.000959949
ENSDARG00000076075	NA	0.707609	0.029959
ENSDARG00000038489	b3gnt7	0.707554	0.036685
ENSDARG00000063583	map2k4a	0.707499	0.0188971
ENSDARG00000074253	NA	0.707439	0.045847
ENSDARG00000069065	btg3	0.707389	0.0026318
ENSDARG00000028507	itgb4	0.705833	0.000251368
ENSDARG00000061478	igf2bp1	0.70493	0.000739355
ENSDARG00000059406	raf1b	0.701917	0.00247842
ENSDARG00000060065	zgc:158399	0.70125	0.000218906
ENSDARG00000068621	NA	0.698931	0.0140646
ENSDARG00000030490	sptb	0.697826	0.00602852
ENSDARG00000031064	si:ch73-21k16.4	0.697683	0.0402914
ENSDARG00000005989	rgl1	0.69581	0.000446112
ENSDARG00000043046	fbxl5	0.695711	0.000666065
ENSDARG00000005416	map3k5	0.695643	0.0476402
ENSDARG00000036237	slc27a2	0.693814	0.00120845
ENSDARG00000007477	fbxo8	0.69358	0.0137815
ENSDARG00000031756	mef2a	0.692621	0.0339527
ENSDARG00000010791	dla	0.692035	0.00614143
ENSDARG00000094836	NA	0.691081	0.023625
ENSDARG00000060315	si:dkey-193b15.6	0.690045	0.0127939
ENSDARG00000070870	ptpn23b	0.689896	0.0213873
ENSDARG00000029452	zgc:110426	0.687491	0.0413909
ENSDARG00000061948	amotl2b	0.686434	0.00247842
ENSDARG00000052693	si:dkey-172m14.1	0.685876	0.00734019
ENSDARG00000059123	plcd1a	0.685496	0.00332461
ENSDARG00000079372	si:ch211-264f5.6	0.682671	0.00392544
ENSDARG00000073930	NA	0.682502	0.00371058
ENSDARG00000038475	acy1	0.682275	0.00399661
ENSDARG00000004325	casp9	0.682006	0.0199036
ENSDARG00000039117	tefa	0.681835	0.000816106
ENSDARG00000032618	mgst1	0.679874	0.0234577
ENSDARG00000027423	igf1ra	0.67936	0.00585011
ENSDARG00000075904	rfx1b	0.678427	0.00284942
ENSDARG00000036281	NA	0.678198	0.0211105
ENSDARG00000030173	NA	0.677192	0.03939
ENSDARG00000041718	sept9b	0.677055	0.00284022
ENSDARG00000077318	im:7137453	0.676484	0.0336174
ENSDARG00000016154	zfp36l1a	0.675989	0.000510985
ENSDARG00000068397	wu:fc15a01	0.674904	0.00251931
ENSDARG00000058323	tmbim1	0.674757	0.023625
ENSDARG00000035308	si:ch211-149m3.3	0.674613	0.0234921
ENSDARG00000068460	NA	0.672926	0.0417969
ENSDARG00000077461	NA	0.672462	0.0453484
ENSDARG00000045929	NA	0.671847	0.0468749
ENSDARG00000074201	flna	0.670603	0.0251659
ENSDARG00000076118	zgc:165666	0.669668	0.00145568
ENSDARG00000036012	NA	0.669614	0.0348567
ENSDARG00000027867	NA	0.669242	0.0260379
ENSDARG00000018782	NA	0.668104	0.0264012
ENSDARG00000075549	cdh5	0.667545	0.00867945
ENSDARG00000039453	zgc:101633	0.666232	0.0152979
ENSDARG00000037963	nek6	0.665563	0.0149479
ENSDARG00000023988	dctn4	0.665468	0.0207864
ENSDARG00000059646	nt5dc2	0.665088	0.00040209
ENSDARG00000022309	dspa	0.665006	0.000654397
ENSDARG00000044841	NA	0.664592	0.0130168
ENSDARG00000028067	bnip3lb	0.664571	0.00105125
ENSDARG00000052846	fsta	0.662988	0.00309605
ENSDARG00000043182	zgc:113255	0.662818	0.00355862
ENSDARG00000029356	zgc:101798	0.661598	0.0122717
ENSDARG00000042751	riok3	0.659281	0.00138171
ENSDARG00000090495	pla2g15	0.658897	0.0223496
ENSDARG00000040114	vgll4	0.658297	0.0143644
ENSDARG00000000568	ell	0.656866	0.00247842
ENSDARG00000018820	flncb	0.656819	0.00643926
ENSDARG00000027397	vangl2	0.655615	0.00440676
ENSDARG00000071524	insrb	0.65551	0.00521909
ENSDARG00000063003	alkbh5	0.654699	0.0107088
ENSDARG00000025788	chp2	0.654302	0.0284238
ENSDARG00000087505	NA	0.654299	0.0150824
ENSDARG00000008931	renbp	0.653097	0.0323378
ENSDARG00000074506	NA	0.652864	0.0235346
ENSDARG00000079637	alpk2	0.651235	0.00673756
ENSDARG00000073784	si:dkey-288i20.2	0.650836	0.0451405
ENSDARG00000013946	ivns1abpb	0.649048	0.00226452
ENSDARG00000035835	eef2k	0.647124	0.000644303
ENSDARG00000067997	myhz1.3	0.647014	0.00102825
ENSDARG00000093182	eif2ak1	0.645153	0.0408473
ENSDARG00000034700	vegfab	0.643218	0.00684745
ENSDARG00000003750	si:dkey-183n20.16	0.642773	0.0247434
ENSDARG00000076839	zgc:153258	0.641321	0.0135309
ENSDARG00000016979	pmpcb	0.640749	0.00504313
ENSDARG00000043843	akap7	0.640692	0.00681197
ENSDARG00000044220	kars	0.640289	0.0101542
ENSDARG00000019726	celsr2l	0.640248	0.00473736
ENSDARG00000042221	mthfd1l	0.640024	0.00113189
ENSDARG00000040009	si:dkey-90m5.1	0.639632	0.00125741
ENSDARG00000058656	desma	0.639115	0.00117432
ENSDARG00000015822	sesn3	0.638286	0.0214957
ENSDARG00000060977	zgc:153018	0.636515	0.00665028
ENSDARG00000087032	si:ch211-200e2.1	0.636037	0.0207864
ENSDARG00000010717	chchd10	0.635973	0.00434569
ENSDARG00000015946	slc44a1	0.635428	0.0189407
ENSDARG00000054597	cnot6l	0.635153	0.0058169
ENSDARG00000078014	pacsin2	0.633711	0.00270718
ENSDARG00000052341	sgcb	0.633187	0.00968297
ENSDARG00000018958	nrarpb	0.633012	0.0157426
ENSDARG00000087303	cebpd	0.631916	0.0020374
ENSDARG00000002731	sdc2	0.631871	0.0023334
ENSDARG00000071274	utrn	0.631588	0.00564427
ENSDARG00000075831	si:ch211-14a17.3	0.630112	0.0170901
ENSDARG00000005368	mcamb	0.629818	0.00324917
ENSDARG00000033440	metap1	0.627593	0.00631207
ENSDARG00000035256	eef2l2	0.626713	0.00129093
ENSDARG00000026348	csad	0.625165	0.0134078
ENSDARG00000035562	mpdu1a	0.625165	0.0497878
ENSDARG00000040719	NA	0.623516	0.0309248
ENSDARG00000019808	si:ch211-157f15.1	0.623361	0.00483085
ENSDARG00000089286	zgc:162193	0.623202	0.00879679
ENSDARG00000074869	si:ch1073-291c23.2	0.623054	0.0310212
ENSDARG00000063649	zgc:171784	0.622557	0.0329913
ENSDARG00000054771	ghra	0.620845	0.0229276
ENSDARG00000039459	si:dkey-39n1.2	0.620021	0.00536835
ENSDARG00000019845	pdlim1	0.619501	0.00315451
ENSDARG00000032482	si:dkey-40c11.2	0.619466	0.0143511
ENSDARG00000063229	xpo1b	0.61892	0.00252171
ENSDARG00000017960	sfxn2	0.615966	0.0164835
ENSDARG00000034434	igf1rb	0.614503	0.045847
ENSDARG00000043037	abcg2a	0.613777	0.0326567
ENSDARG00000078598	si:ch1073-184j22.2	0.611212	0.0349384
ENSDARG00000018903	zgc:63976	0.61077	0.00329762
ENSDARG00000059906	sdc4	0.610506	0.00228289
ENSDARG00000089170	NA	0.610477	0.0278675
ENSDARG00000062258	zgc:153683	0.610331	0.0165101
ENSDARG00000075014	sqstm1	0.609692	0.0153622
ENSDARG00000020656	prkg1a	0.609413	0.0117478
ENSDARG00000058598	si:ch211-235f6.2	0.609266	0.0331763
ENSDARG00000060649	lrp2a	0.608153	0.0101542
ENSDARG00000069463	alox12	0.60735	0.00440153
ENSDARG00000070961	lepr	0.60726	0.0113942
ENSDARG00000079755	wu:fy63c09	0.607077	0.0211901
ENSDARG00000022727	NA	0.60684	0.0040237
ENSDARG00000059809	cask	0.606642	0.00536835
ENSDARG00000038559	zgc:65861	0.605461	0.0015847
ENSDARG00000076722	NA	0.60471	0.0362702
ENSDARG00000086908	dock1	0.603815	0.0197353
ENSDARG00000004539	ptgs2a	0.601089	0.00746462
ENSDARG00000018569	tnfrsf1a	0.59959	0.0225619
ENSDARG00000018404	krt18	0.599495	0.00320671
ENSDARG00000086842	dap1b	0.597508	0.00598933
ENSDARG00000018961	gtpbp4	0.597158	0.0213178
ENSDARG00000074686	mgea5	0.596068	0.0028167
ENSDARG00000036427	slc3a2	0.594859	0.00372124
ENSDARG00000012256	taldo1	0.594818	0.0154627
ENSDARG00000052279	zgc:56005	0.593889	0.036912
ENSDARG00000093148	NA	0.593106	0.0107746
ENSDARG00000055026	ptch2	0.592629	0.00378162
ENSDARG00000078550	zgc:194839	0.591673	0.0467192
ENSDARG00000020693	sesn1	0.591131	0.00315498
ENSDARG00000004517	ppat	0.586901	0.0156492
ENSDARG00000077388	obsl1b	0.586701	0.0164835
ENSDARG00000026751	clec14a	0.586076	0.0243625
ENSDARG00000033201	zgc:101840	-0.585255	0.0364817
ENSDARG00000004665	hspa5	-0.585623	0.00356493
ENSDARG00000091656	lsm8	-0.585993	0.0178469
ENSDARG00000071691	uqcrc2b	-0.586057	0.00464605
ENSDARG00000010246	prmt1	-0.586557	0.00305666
ENSDARG00000045620	zgc:77126	-0.587878	0.0121792
ENSDARG00000011661	twf1b	-0.588219	0.0245085
ENSDARG00000016623	si:ch211-195b13.1	-0.588607	0.0259579
ENSDARG00000038422	entpd4	-0.588917	0.0206009
ENSDARG00000017568	zgc:77052	-0.589511	0.00228643
ENSDARG00000005115	calub	-0.589709	0.00652967
ENSDARG00000095897	si:ch211-122i22.5	-0.591355	0.00640043
ENSDARG00000038881	acaa2	-0.591981	0.0060691
ENSDARG00000016128	ap3m2	-0.592044	0.00989273
ENSDARG00000013414	lin7a	-0.592955	0.0226318
ENSDARG00000053130	pcp4a	-0.595284	0.0395338
ENSDARG00000070929	sox14	-0.595554	0.0261857
ENSDARG00000015385	ndufs3	-0.595807	0.00520778
ENSDARG00000039435	rgs17	-0.596258	0.0363087
ENSDARG00000045814	samm50	-0.596736	0.0117521
ENSDARG00000029218	slc25a12	-0.597378	0.00583459
ENSDARG00000045014	tuba2	-0.598113	0.00378162
ENSDARG00000052470	igfbp2a	-0.598427	0.00882407
ENSDARG00000070545	top1l	-0.599385	0.0020861
ENSDARG00000024746	hsp90a.2	-0.599699	0.0310475
ENSDARG00000063624	gfm1	-0.600013	0.0157426
ENSDARG00000002609	NA	-0.600882	0.0201895
ENSDARG00000045155	phf5a	-0.601084	0.0166254
ENSDARG00000038980	zgc:110680	-0.601895	0.0341389
ENSDARG00000034309	cox10	-0.601936	0.013842
ENSDARG00000045367	tuba1	-0.602243	0.00207813
ENSDARG00000039062	morn4	-0.602512	0.0370935
ENSDARG00000036388	slc39a7	-0.603016	0.00341754
ENSDARG00000090462	mrpl20	-0.604402	0.0236819
ENSDARG00000017728	zgc:86841	-0.605127	0.00560766
ENSDARG00000075677	mrpl17	-0.605646	0.0168444
ENSDARG00000045025	ift52	-0.605872	0.0164835
ENSDARG00000040100	si:dkey-95h12.1	-0.60608	0.0430543
ENSDARG00000087443	zgc:91861	-0.610433	0.00428043
ENSDARG00000004261	tmed9	-0.612106	0.00221878
ENSDARG00000074807	tbrg4	-0.612509	0.01324
ENSDARG00000087198	cthrc1a	-0.614267	0.0087168
ENSDARG00000012563	pdss2	-0.614808	0.0369267
ENSDARG00000057805	mrpl28	-0.617472	0.00708652
ENSDARG00000024954	tmed4	-0.618554	0.00852346
ENSDARG00000089705	NA	-0.618578	0.0235492
ENSDARG00000029331	atxn7l3	-0.618859	0.0404909
ENSDARG00000078854	NA	-0.620026	0.035873
ENSDARG00000055158	prox1a	-0.620931	0.00950826
ENSDARG00000035458	atp2a1l	-0.621767	0.0223649
ENSDARG00000040128	hint1	-0.622249	0.00728689
ENSDARG00000070358	zgc:103571	-0.62271	0.028383
ENSDARG00000007941	hmx4	-0.622873	0.033075
ENSDARG00000054807	sec13	-0.623284	0.00179649
ENSDARG00000013333	ndufa10	-0.624903	0.00234737
ENSDARG00000038768	mrpl12	-0.625108	0.00503686
ENSDARG00000057672	ppapdc1b	-0.625336	0.00917702
ENSDARG00000091631	si:ch211-197h24.6	-0.627087	0.00378162
ENSDARG00000007429	ndor1	-0.627399	0.0193938
ENSDARG00000004712	tbr1b	-0.627694	0.0172122
ENSDARG00000057571	pgam2	-0.629082	0.00202956
ENSDARG00000007285	mrp63	-0.630422	0.0113942
ENSDARG00000014041	zgc:113183	-0.631956	0.00339143
ENSDARG00000096118	ost4	-0.632019	0.0149479
ENSDARG00000026070	cd82b	-0.632216	0.00379382
ENSDARG00000041071	jagn1a	-0.632227	0.0164876
ENSDARG00000077505	rbp4	-0.632827	0.00115655
ENSDARG00000055216	tuba1l	-0.633731	0.000902933
ENSDARG00000058650	dpm3	-0.634509	0.0402776
ENSDARG00000070479	tspan13b	-0.634764	0.0300701
ENSDARG00000090540	sv2b	-0.635059	0.0135309
ENSDARG00000028816	tmed3	-0.636438	0.0281002
ENSDARG00000068369	angptl2	-0.636952	0.00708652
ENSDARG00000062460	sgk3	-0.637497	0.0337387
ENSDARG00000019304	phactr3b	-0.637949	0.0251659
ENSDARG00000043177	lsm1	-0.640755	0.0375748
ENSDARG00000042428	gstt1a	-0.64082	0.00261724
ENSDARG00000037647	rnf175	-0.641044	0.013842
ENSDARG00000007354	pdia3	-0.641496	0.000852017
ENSDARG00000079578	rbpms2	-0.643136	0.00552727
ENSDARG00000031098	timm50	-0.643514	0.00970018
ENSDARG00000038505	zgc:110289	-0.64381	0.00915522
ENSDARG00000017741	g3bp1	-0.644649	0.000737139
ENSDARG00000058008	six3a	-0.646852	0.0130339
ENSDARG00000052764	chrnb3a	-0.648334	0.0416075
ENSDARG00000034633	fam158a	-0.648876	0.010343
ENSDARG00000043857	ufm1	-0.651437	0.0060805
ENSDARG00000016855	sf3b5	-0.65163	0.00309605
ENSDARG00000008936	sec11a	-0.65309	0.00178936
ENSDARG00000068415	ptgesl	-0.653154	0.00737309
ENSDARG00000089921	NA	-0.653284	0.0286419
ENSDARG00000086411	zgc:65772	-0.653342	0.00231031
ENSDARG00000054746	uggt1	-0.653595	0.00460814
ENSDARG00000014462	rab3c	-0.654162	0.0189858
ENSDARG00000027009	zgc:85777	-0.654361	0.0287222
ENSDARG00000038859	rgs20	-0.654663	0.043044
ENSDARG00000090963	si:ch211-222g5.3	-0.654764	0.0412619
ENSDARG00000069700	cdk2ap2	-0.654926	0.00188728
ENSDARG00000011301	nae1	-0.654964	0.0025673
ENSDARG00000017294	gnai2	-0.655475	0.0157426
ENSDARG00000071087	slc35b4	-0.659017	0.00614143
ENSDARG00000029058	rbb4	-0.659097	0.000402686
ENSDARG00000079233	NA	-0.660046	0.00356493
ENSDARG00000062372	nrd1	-0.66027	0.0248991
ENSDARG00000077402	NA	-0.660665	0.00507416
ENSDARG00000005842	cd9a	-0.660958	0.0122615
ENSDARG00000036616	gpr182	-0.661249	0.0413499
ENSDARG00000012534	slc6a6a	-0.661461	0.0453484
ENSDARG00000004692	obfc2aa	-0.661568	0.00219529
ENSDARG00000045131	id4	-0.664369	0.00468014
ENSDARG00000063911	mt-atp6	-0.665027	0.0357897
ENSDARG00000057080	dnajc21	-0.6661	0.0138923
ENSDARG00000017775	atp5g3a	-0.666804	0.000901646
ENSDARG00000034504	lmo1	-0.666997	0.00437577
ENSDARG00000054164	zgc:110031	-0.66734	0.0157753
ENSDARG00000007697	fabp7a	-0.669039	0.000476966
ENSDARG00000013292	tmem179	-0.670896	0.0399183
ENSDARG00000033556	NA	-0.671009	0.011033
ENSDARG00000060594	hadhab	-0.671413	0.000747519
ENSDARG00000036995	lsm6	-0.671996	0.00197
ENSDARG00000088593	chst1	-0.672025	0.0185006
ENSDARG00000078350	lrrc24	-0.672633	0.0402776
ENSDARG00000069673	chid1	-0.675153	0.0236722
ENSDARG00000059960	si:ch211-251b21.2	-0.67561	0.0108633
ENSDARG00000016048	agpat9	-0.677366	0.00495349
ENSDARG00000029439	atp2a2a	-0.677776	0.00557177
ENSDARG00000086288	scg3	-0.678838	0.00224884
ENSDARG00000011825	cetn3	-0.679184	0.00504135
ENSDARG00000053483	zgc:113054	-0.679554	0.00213546
ENSDARG00000007745	uqcrfs1	-0.679609	0.000893513
ENSDARG00000057147	NA	-0.680523	0.000796346
ENSDARG00000035838	ostc	-0.682525	0.000893513
ENSDARG00000088357	acadl	-0.68403	0.00204654
ENSDARG00000062834	ecsit	-0.685084	0.0077227
ENSDARG00000012274	eif4e1c	-0.685909	0.000618962
ENSDARG00000006640	eomesa	-0.686817	0.00695997
ENSDARG00000036426	zgc:103586	-0.686905	0.0135704
ENSDARG00000071219	zgc:73230	-0.690633	0.00124884
ENSDARG00000026979	si:ch211-236k19.3	-0.69161	0.0236722
ENSDARG00000069706	prmt6	-0.694199	0.0107149
ENSDARG00000067848	itgb1bp3	-0.695075	0.0138923
ENSDARG00000046085	zgc:64190	-0.696003	0.0165333
ENSDARG00000086222	NA	-0.696141	0.0007655
ENSDARG00000053499	isl2b	-0.696389	0.00780111
ENSDARG00000015076	cx44.1	-0.699056	0.0104701
ENSDARG00000060656	si:ch211-10a23.2	-0.701843	0.0060224
ENSDARG00000070046	eny2	-0.703001	0.00296394
ENSDARG00000037846	hm13	-0.708213	0.000418169
ENSDARG00000004577	zgc:194665	-0.708407	0.0323378
ENSDARG00000052072	zgc:114162	-0.708674	0.0241582
ENSDARG00000040048	si:ch211-15e22.3	-0.708846	0.0309248
ENSDARG00000002768	pvalb2	-0.709316	0.0359593
ENSDARG00000014915	ndufab1	-0.709818	0.000500397
ENSDARG00000078102	si:ch211-150i13.1	-0.710476	0.00696256
ENSDARG00000021595	lhfpl3	-0.710995	0.029959
ENSDARG00000087869	si:ch211-11k18.4	-0.713995	0.000515685
ENSDARG00000060601	rgs7bpa	-0.715731	0.0245563
ENSDARG00000043257	ckbb	-0.715771	0.000105396
ENSDARG00000091571	NA	-0.716392	0.0449201
ENSDARG00000057624	cops5	-0.7175	0.000959679
ENSDARG00000035579	si:dkey-174n20.1	-0.720117	0.043044
ENSDARG00000016301	zgc:65894	-0.720135	0.00204654
ENSDARG00000010487	sae1	-0.722362	0.000133314
ENSDARG00000074790	c20orf24	-0.722734	0.000274287
ENSDARG00000010962	fkbp7	-0.722769	0.000764998
ENSDARG00000037840	actc1b	-0.722789	7.35019e-05
ENSDARG00000004023	isl1	-0.723012	0.000318714
ENSDARG00000023498	gmppab	-0.723833	0.00289992
ENSDARG00000015088	dnajb11	-0.723844	0.0157007
ENSDARG00000044114	cyb561d2	-0.725053	0.0464569
ENSDARG00000014866	hprt1l	-0.725731	0.0240099
ENSDARG00000074715	stk17a	-0.725851	0.00345939
ENSDARG00000059801	si:dkey-3h3.1	-0.726789	0.00122103
ENSDARG00000044975	zgc:153629	-0.72842	0.0214115
ENSDARG00000056008	zgc:73293	-0.728888	0.000108748
ENSDARG00000058039	bhlhe22	-0.732069	0.000881437
ENSDARG00000018002	eci1	-0.734737	0.010619
ENSDARG00000057011	dpm1	-0.739015	0.00151301
ENSDARG00000036577	atp6v0cb	-0.740104	0.00535723
ENSDARG00000012772	zgc:153845	-0.7405	0.0090611
ENSDARG00000039203	zgc:110130	-0.742942	0.0303072
ENSDARG00000020103	calrl	-0.743384	5.42956e-05
ENSDARG00000038900	acadm	-0.74444	0.000214503
ENSDARG00000030177	uchl3	-0.744468	0.000666065
ENSDARG00000079280	dhrsx	-0.746363	0.0179842
ENSDARG00000087803	zgc:110155	-0.747655	0.00180116
ENSDARG00000035872	hsd17b12b	-0.74803	0.00212341
ENSDARG00000030781	acads	-0.748644	0.000893513
ENSDARG00000041645	sb:cb37	-0.748768	0.0127744
ENSDARG00000057099	papss1	-0.749991	0.000327693
ENSDARG00000043276	calr	-0.750324	4.34339e-05
ENSDARG00000011235	otx2	-0.750712	0.00331849
ENSDARG00000054879	six3b	-0.75297	0.000716779
ENSDARG00000044807	dck	-0.755193	0.014802
ENSDARG00000005840	got2b	-0.755404	7.48315e-05
ENSDARG00000070386	zgc:153260	-0.756972	0.00041427
ENSDARG00000005675	sec61al2	-0.759572	0.000184359
ENSDARG00000070453	gch1	-0.759966	0.00488779
ENSDARG00000078701	prdm13	-0.760404	0.00151302
ENSDARG00000017659	sps2	-0.762694	9.21304e-05
ENSDARG00000039194	zgc:63863	-0.76274	0.00830047
ENSDARG00000051957	selm	-0.762913	0.0363087
ENSDARG00000054804	anp32e	-0.765458	2.95827e-05
ENSDARG00000017315	larp7	-0.765527	0.000566779
ENSDARG00000077367	ntng2a	-0.767353	0.0369565
ENSDARG00000045463	rala	-0.772477	0.000515685
ENSDARG00000061889	ppcs	-0.773338	0.0376204
ENSDARG00000033376	chchd4	-0.774144	0.00261724
ENSDARG00000032389	tspan12	-0.774397	0.00658193
ENSDARG00000042631	glrx2	-0.775531	0.0384253
ENSDARG00000005526	zgc:113358	-0.779454	4.35371e-05
ENSDARG00000079846	NA	-0.780587	0.0131431
ENSDARG00000004697	rxrgb	-0.780654	0.0140996
ENSDARG00000000796	nr4a1	-0.780762	0.0030612
ENSDARG00000070864	bcl6a	-0.783531	0.00507727
ENSDARG00000038634	wu:fq26c12	-0.783951	0.00816738
ENSDARG00000016122	si:dkey-34f16.5	-0.784629	0.00893334
ENSDARG00000043035	si:dkey-12h9.9	-0.786016	8.27668e-05
ENSDARG00000070539	arf3a	-0.787533	0.01329
ENSDARG00000053917	alg10	-0.791489	0.00870114
ENSDARG00000002311	fabp11b	-0.791598	0.0274375
ENSDARG00000037278	lrata	-0.797998	0.0255544
ENSDARG00000079815	zgc:165597	-0.800178	0.00471212
ENSDARG00000069099	tmco1	-0.800253	0.000135219
ENSDARG00000070473	parp6b	-0.804026	0.0272444
ENSDARG00000075270	NA	-0.805787	0.00371834
ENSDARG00000096045	si:ch73-263o4.4	-0.808621	0.0434458
ENSDARG00000013016	zgc:110337	-0.809799	0.0068379
ENSDARG00000009123	si:ch211-260g14.8	-0.810864	0.0423774
ENSDARG00000038198	wu:fj41e11	-0.813374	0.00591171
ENSDARG00000055190	slc17a5	-0.815975	0.000219907
ENSDARG00000019417	gadd45g	-0.818647	0.00546229
ENSDARG00000059057	zgc:109987	-0.818805	0.0402776
ENSDARG00000044362	unc119b	-0.820375	0.000187216
ENSDARG00000016771	tfa	-0.820553	4.7319e-05
ENSDARG00000044541	ppp1r14ba	-0.820779	3.13925e-05
ENSDARG00000056004	sprn	-0.823354	0.029959
ENSDARG00000069980	lman1	-0.823855	7.25626e-05
ENSDARG00000036878	zgc:91852	-0.827695	0.0148823
ENSDARG00000045898	si:ch211-152c2.3	-0.831964	0.000200952
ENSDARG00000069116	timm10	-0.837068	0.000112442
ENSDARG00000044375	zgc:158291	-0.837375	0.0256287
ENSDARG00000003994	syt9a	-0.83749	0.00936659
ENSDARG00000091119	NA	-0.842087	0.0199235
ENSDARG00000002210	stk25a	-0.843563	0.0173075
ENSDARG00000056742	crmp1	-0.84362	0.0236819
ENSDARG00000074169	NA	-0.847005	0.00852806
ENSDARG00000088411	NA	-0.847795	0.0151913
ENSDARG00000014963	triap1	-0.84962	0.00331849
ENSDARG00000035997	zfpm2b	-0.852768	0.000959679
ENSDARG00000037997	tubb5	-0.855943	7.11262e-07
ENSDARG00000069336	rnasekb	-0.856205	0.0126598
ENSDARG00000007921	relt	-0.856452	0.00494694
ENSDARG00000089885	slc16a12b	-0.858735	7.49373e-05
ENSDARG00000041062	calb2a	-0.862017	0.0335508
ENSDARG00000015349	mfge8a	-0.866544	0.000804021
ENSDARG00000008861	tfap2e	-0.868944	0.000105838
ENSDARG00000087055	NA	-0.869772	5.04184e-05
ENSDARG00000018846	dgat2	-0.8717	0.000366466
ENSDARG00000012311	myoz2a	-0.877057	0.00681197
ENSDARG00000012667	tfap2b	-0.877773	0.0137693
ENSDARG00000016656	zgc:101650	-0.879295	0.0227137
ENSDARG00000054683	prdm8b	-0.879553	0.0113942
ENSDARG00000054817	zgc:109984	-0.88117	0.00926399
ENSDARG00000003517	impa1	-0.881204	7.78331e-05
ENSDARG00000093531	slc37a4b	-0.882722	0.00968297
ENSDARG00000056347	rab3aa	-0.882848	0.000396873
ENSDARG00000034070	cyp2aa3	-0.883378	0.0025673
ENSDARG00000035631	sdf2l1	-0.884572	4.32263e-05
ENSDARG00000029239	syt9b	-0.885129	0.00816738
ENSDARG00000045904	nr2e3	-0.885539	0.000663401
ENSDARG00000087100	NA	-0.888359	0.0228727
ENSDARG00000058966	zgc:112332	-0.888912	0.0154627
ENSDARG00000000369	zgc:136850	-0.89251	0.00753349
ENSDARG00000024277	zgc:64177	-0.893558	0.00921454
ENSDARG00000025187	six6a	-0.894244	0.0419973
ENSDARG00000067851	lcn15	-0.894587	0.0398377
ENSDARG00000075629	NA	-0.89762	0.0160284
ENSDARG00000071336	mif	-0.900048	0.000564963
ENSDARG00000041621	bbs2	-0.903301	0.000255179
ENSDARG00000068716	cuedc1a	-0.906293	0.0210524
ENSDARG00000002192	aspn	-0.907902	0.00467753
ENSDARG00000003570	hsp90b1	-0.910452	1.9454e-07
ENSDARG00000075501	cdnf	-0.911318	0.000689316
ENSDARG00000077180	slc37a4b	-0.91582	0.00113189
ENSDARG00000057498	habp2	-0.921853	0.0375016
ENSDARG00000041110	dnajc3	-0.92748	6.91539e-05
ENSDARG00000029544	id2b	-0.929057	0.000893513
ENSDARG00000038068	ddx5	-0.929179	8.29271e-08
ENSDARG00000029761	mpp6b	-0.930231	3.24224e-06
ENSDARG00000018491	pdia4	-0.939145	0.000607939
ENSDARG00000068708	ifrd1	-0.941578	1.94531e-07
ENSDARG00000070157	tgm2	-0.941866	0.0149764
ENSDARG00000030844	klf11a	-0.943052	1.82454e-06
ENSDARG00000018266	mthfd1a	-0.946498	5.461e-06
ENSDARG00000039827	bbs5	-0.947325	0.0104701
ENSDARG00000074892	pde6d	-0.948361	0.00020958
ENSDARG00000055118	mylipb	-0.952692	0.0300134
ENSDARG00000045141	aqp8a.1	-0.953774	0.000816106
ENSDARG00000013670	hyou1	-0.957186	8.66418e-07
ENSDARG00000061265	si:dkey-101k6.3	-0.968475	0.000429083
ENSDARG00000035309	entpd3	-0.968486	0.00258912
ENSDARG00000013687	si:ch211-212d10.4	-0.976646	0.0111131
ENSDARG00000074221	zgc:172302	-0.978391	0.0133086
ENSDARG00000092649	mdh1b	-0.98422	0.0271447
ENSDARG00000070951	hmga1b	-0.985892	0.000858208
ENSDARG00000091683	cnrip1a	-0.986827	7.22958e-07
ENSDARG00000070037	rgs8	-0.987935	0.0218434
ENSDARG00000088900	si:dkey-21o19.2	-0.992813	0.00035733
ENSDARG00000052558	si:ch211-216k22.9	-0.993501	0.00018919
ENSDARG00000052039	caspb	-0.99477	0.0141597
ENSDARG00000009001	pdip5	-0.998124	0.0062493
ENSDARG00000040008	neurod6a	-0.999501	0.0070438
ENSDARG00000058865	endog	-1.00475	0.000129856
ENSDARG00000055618	acta1b	-1.00798	2.80074e-09
ENSDARG00000031465	dgat1a	-1.00907	0.00241549
ENSDARG00000090760	si:zfos-656f9.2	-1.0246	0.0475772
ENSDARG00000039605	mat1a	-1.0252	2.72492e-05
ENSDARG00000076639	NA	-1.03244	0.00625682
ENSDARG00000053345	si:ch73-211l2.1	-1.03367	0.0397184
ENSDARG00000043154	ucp2	-1.03546	0.0020999
ENSDARG00000008788	camk1gb	-1.03746	0.0100951
ENSDARG00000019566	neurod	-1.03978	4.12846e-05
ENSDARG00000044447	NA	-1.04851	0.0368461
ENSDARG00000059386	dtwd1	-1.05661	0.00488387
ENSDARG00000010385	sept4a	-1.05696	0.0081735
ENSDARG00000031952	mb	-1.06131	3.44615e-05
ENSDARG00000069451	cx50.5	-1.063	0.0361704
ENSDARG00000077523	NA	-1.06655	0.013197
ENSDARG00000033599	zgc:100906	-1.06828	1.65196e-06
ENSDARG00000070863	cspg5b	-1.07581	0.0169639
ENSDARG00000037345	si:ch73-52e5.2	-1.07729	0.00753872
ENSDARG00000052893	rx3	-1.07903	0.0135751
ENSDARG00000036060	exosc6	-1.08033	3.83142e-06
ENSDARG00000033760	pmelb	-1.08192	0.000171718
ENSDARG00000038618	cpt2	-1.08533	3.2784e-07
ENSDARG00000045926	crabp1a	-1.08976	0.000995116
ENSDARG00000070734	dyrk4	-1.0899	0.00656123
ENSDARG00000005943	NA	-1.09683	0.0326937
ENSDARG00000076371	NA	-1.09932	0.0135343
ENSDARG00000086281	zgc:112992	-1.09986	0.0270454
ENSDARG00000022817	pvalb3	-1.10519	1.62112e-08
ENSDARG00000033140	pppde2a	-1.1062	4.48533e-07
ENSDARG00000068883	tspan13a	-1.11616	0.000220054
ENSDARG00000036058	gnao1b	-1.12311	0.00189169
ENSDARG00000061011	hlfb	-1.12958	0.043454
ENSDARG00000028098	zgc:162337	-1.13035	0.00453863
ENSDARG00000070677	fezf2	-1.13378	1.68635e-06
ENSDARG00000068738	cox5b2	-1.13562	0.0281002
ENSDARG00000079933	si:dkey-5g14.1	-1.13712	0.000840496
ENSDARG00000045685	cntn1b	-1.14096	2.42347e-05
ENSDARG00000087324	crygm2d1	-1.14232	0.000571344
ENSDARG00000069139	grik1a	-1.16458	0.0172443
ENSDARG00000017860	rgs5b	-1.17464	0.0245563
ENSDARG00000036344	calb2b	-1.17664	1.26314e-06
ENSDARG00000021936	zgc:109949	-1.18005	0.00550297
ENSDARG00000012610	saga	-1.1827	0.0373892
ENSDARG00000076672	zgc:194887	-1.1855	0.0107746
ENSDARG00000028740	msnb	-1.1907	0.0164835
ENSDARG00000058285	cpt1b	-1.19492	1.78658e-06
ENSDARG00000038785	abcf2a	-1.19655	6.33058e-12
ENSDARG00000044684	rbp4l	-1.1979	0.00102077
ENSDARG00000076220	sez6a	-1.20395	0.0136176
ENSDARG00000063177	manf	-1.20535	3.01524e-10
ENSDARG00000069498	phkg1b	-1.21011	1.27825e-06
ENSDARG00000032705	foxg1b	-1.21822	6.60024e-10
ENSDARG00000029071	creld2	-1.23253	1.66558e-07
ENSDARG00000067701	myoz3a	-1.23263	0.00387228
ENSDARG00000031600	rd3	-1.23721	1.4268e-06
ENSDARG00000094760	si:dkey-125i10.3	-1.24036	4.42594e-07
ENSDARG00000025468	bnip3la	-1.24939	0.0121792
ENSDARG00000014179	pfkma	-1.26222	1.65346e-12
ENSDARG00000010124	sp5l	-1.26275	0.0168095
ENSDARG00000014233	sept8b	-1.26768	0.000101237
ENSDARG00000003191	pkm2b	-1.27081	3.2789e-14
ENSDARG00000031316	six6b	-1.27725	1.16141e-09
ENSDARG00000057169	abca4a	-1.28334	0.000123204
ENSDARG00000052917	im:7154842	-1.28374	0.000877999
ENSDARG00000054288	zgc:63972	-1.28506	0.0267403
ENSDARG00000029482	ush2a	-1.30368	0.00888236
ENSDARG00000089245	zgc:92902	-1.30804	2.35282e-06
ENSDARG00000055642	NA	-1.32535	2.06714e-08
ENSDARG00000037646	rgs11	-1.32724	0.0426838
ENSDARG00000023683	cacna1f	-1.33231	0.0136887
ENSDARG00000029039	zdhhc23a	-1.35355	0.0348555
ENSDARG00000076693	si:ch211-212n6.8	-1.35417	0.00455036
ENSDARG00000057751	si:ch211-145c23.4	-1.36091	0.0475772
ENSDARG00000007382	ubtd1	-1.36413	0.0108633
ENSDARG00000001910	rorab	-1.36529	6.42214e-13
ENSDARG00000044632	myo7ab	-1.36913	0.000526649
ENSDARG00000008306	rdh5	-1.39522	3.84951e-05
ENSDARG00000042970	gng8	-1.42054	0.0119139
ENSDARG00000037337	cnrip1b	-1.42091	0.0138187
ENSDARG00000044815	NA	-1.42247	0.00105641
ENSDARG00000054846	NA	-1.42364	0.00536629
ENSDARG00000033382	grifin	-1.43486	2.40799e-08
ENSDARG00000027355	slc25a4	-1.45216	8.07684e-19
ENSDARG00000011983	zgc:136908	-1.47943	0.00250647
ENSDARG00000068194	klf9	-1.50297	0.0401977
ENSDARG00000020544	rem1	-1.50803	5.74768e-06
ENSDARG00000033160	nr1d1	-1.51022	0.0460864
ENSDARG00000040321	rx2	-1.5197	1.61096e-08
ENSDARG00000034420	irx6a	-1.52	6.97396e-05
ENSDARG00000076624	ptprb	-1.53914	2.59099e-12
ENSDARG00000043483	otx5	-1.54246	0.00259886
ENSDARG00000087164	crygm2d4	-1.5741	0.02799
ENSDARG00000094197	si:ch211-196c10.11	-1.57954	0.0481844
ENSDARG00000077236	hspb6	-1.58567	1.83184e-06
ENSDARG00000079111	zgc:86725	-1.58644	0.0105601
ENSDARG00000053502	cryaa	-1.6171	0.00397982
ENSDARG00000069095	gls2	-1.63544	0.0310926
ENSDARG00000074396	fscn2b	-1.64117	2.69693e-07
ENSDARG00000060354	samd7	-1.64657	6.956e-09
ENSDARG00000070107	six7	-1.66169	0.000189363
ENSDARG00000026359	zgc:113291	-1.66552	7.38144e-12
ENSDARG00000056084	igsf21b	-1.66739	0.00244135
ENSDARG00000009477	prkar2ab	-1.67161	0.00115814
ENSDARG00000079802	aanat2	-1.68116	5.70806e-05
ENSDARG00000056292	vsx1	-1.68545	1.2567e-12
ENSDARG00000083588	NA	-1.69793	0.00178184
ENSDARG00000086658	si:ch211-212n6.16	-1.6986	0.0068379
ENSDARG00000035544	agxt2l1	-1.73146	1.73062e-12
ENSDARG00000096242	wu:fb08e07	-1.73269	3.66556e-08
ENSDARG00000089724	NA	-1.73945	0.0328382
ENSDARG00000094281	si:ch73-196i15.3	-1.73987	7.26971e-06
ENSDARG00000089326	arhgap20	-1.77597	4.32263e-05
ENSDARG00000023181	pcp4l1	-1.77697	0.0214909
ENSDARG00000006467	pcdh8	-1.77747	0.00507635
ENSDARG00000006206	pou4f3	-1.78814	0.00057529
ENSDARG00000052575	arl13a	-1.7958	0.00207813
ENSDARG00000093774	rbp2b	-1.79787	0.049886
ENSDARG00000041623	mt2	-1.80087	5.22927e-16
ENSDARG00000057460	crygm2d13	-1.80585	0.0194029
ENSDARG00000059381	NA	-1.80864	0.0296439
ENSDARG00000042379	zgc:103681	-1.81032	3.73321e-07
ENSDARG00000086917	si:ch211-212n6.18	-1.82653	0.00311
ENSDARG00000094696	si:dkey-201c13.2	-1.84265	0.0349373
ENSDARG00000029230	pnp4b	-1.85047	0.00151091
ENSDARG00000087188	nfil3-6	-1.86137	0.000649029
ENSDARG00000068474	si:dkey-94e7.2	-1.86932	0.00467843
ENSDARG00000052700	si:dkey-162b23.4	-1.89228	6.3638e-13
ENSDARG00000037588	bhlhe23	-1.90795	5.15537e-07
ENSDARG00000012366	fbp2	-1.90833	6.44659e-06
ENSDARG00000069792	crygm2d5	-1.9267	0.0193793
ENSDARG00000044512	si:dkey-225f3.3	-1.95359	0.0142205
ENSDARG00000061149	nrn1lb	-1.95509	0.0358572
ENSDARG00000056587	cyp2r1	-1.99873	6.37128e-10
ENSDARG00000034007	prom1b	-2.00499	0.0164835
ENSDARG00000039444	NA	-2.00966	6.34504e-06
ENSDARG00000086360	NA	-2.01106	0.0224477
ENSDARG00000010680	gngt2a	-2.01919	0.0152979
ENSDARG00000051981	zgc:165520	-2.02407	7.40745e-05
ENSDARG00000056036	stxbp1b	-2.0333	0.00879679
ENSDARG00000069817	crygm2d8	-2.03428	0.000534346
ENSDARG00000070511	NA	-2.03727	0.0197353
ENSDARG00000011989	crx	-2.06043	0.000329149
ENSDARG00000055463	zgc:195063	-2.08013	0.0328626
ENSDARG00000092269	si:dkeyp-41f9.4	-2.08516	0.00346248
ENSDARG00000032838	si:dkey-206f10.1	-2.09408	0.00102077
ENSDARG00000007480	rpe65a	-2.11089	0.00663354
ENSDARG00000093753	si:ch211-133l5.5	-2.11345	0.000822998
ENSDARG00000040627	NA	-2.11619	0.000840496
ENSDARG00000058222	mpp4a	-2.15012	0.00158829
ENSDARG00000044199	gnat1	-2.1514	0.000350399
ENSDARG00000021241	zgc:165604	-2.15332	0.00100738
ENSDARG00000010602	zgc:112294	-2.15575	0.000144476
ENSDARG00000070439	pde6h	-2.16413	0.0236966
ENSDARG00000037921	gng13b	-2.1646	1.60818e-09
ENSDARG00000071394	foxq2	-2.18032	9.0407e-05
ENSDARG00000012504	rlbp1a	-2.18066	3.38476e-11
ENSDARG00000079569	NA	-2.20315	0.0499312
ENSDARG00000086030	zgc:162999	-2.20507	0.000552564
ENSDARG00000019752	rom1a	-2.21516	0.00526919
ENSDARG00000015247	f8	-2.21784	1.67317e-08
ENSDARG00000043961	NA	-2.22441	2.93064e-10
ENSDARG00000087663	NA	-2.24293	1.27825e-06
ENSDARG00000062902	si:dkey-220f10.4	-2.24481	9.99627e-10
ENSDARG00000015404	arl3l2	-2.25435	0.00879469
ENSDARG00000017532	si:ch211-195e3.4	-2.25662	0.00437577
ENSDARG00000028396	fkbp5	-2.27696	0.00250647
ENSDARG00000011640	syt5b	-2.29244	0.00503068
ENSDARG00000077652	NA	-2.29559	0.000963078
ENSDARG00000034207	NA	-2.30976	0.000453959
ENSDARG00000070726	cnga3a	-2.3357	0.000261581
ENSDARG00000076900	NA	-2.3446	0.019433
ENSDARG00000018797	crygmxl1	-2.36056	0.00352279
ENSDARG00000040257	zgc:110221	-2.3889	0.0297393
ENSDARG00000091148	zgc:162402	-2.41813	0.047179
ENSDARG00000096207	si:ch73-263o4.3	-2.43182	0.0247648
ENSDARG00000089972	NA	-2.43538	0.0146944
ENSDARG00000045139	ca7	-2.47022	0.000458567
ENSDARG00000078440	NA	-2.48667	5.02132e-08
ENSDARG00000038378	sagb	-2.48768	0.00125165
ENSDARG00000028478	NA	-2.48946	0.0176707
ENSDARG00000007655	crybb1l3	-2.50339	6.33058e-12
ENSDARG00000054797	zgc:153441	-2.50371	1.21402e-08
ENSDARG00000089586	NA	-2.51154	4.58018e-06
ENSDARG00000075837	si:dkey-1d7.3	-2.52747	6.42836e-08
ENSDARG00000095831	si:ch211-175f12.2	-2.52987	0.0112276
ENSDARG00000041382	si:dkey-283b15.2	-2.53047	5.79555e-11
ENSDARG00000070038	rbp2a	-2.53105	2.47559e-07
ENSDARG00000007788	atp2b1b	-2.53113	0.0167248
ENSDARG00000034940	slc1a7a	-2.53607	0.0468393
ENSDARG00000026926	rom1b	-2.56619	0.00615705
ENSDARG00000076820	xkr8.2	-2.57144	0.043044
ENSDARG00000070467	si:dkey-189l3.1	-2.58211	0.0099076
ENSDARG00000094990	si:dkey-91f15.1	-2.59312	7.44504e-11
ENSDARG00000076572	crygm2d7	-2.59646	0.0352258
ENSDARG00000070827	zgc:112242	-2.5996	1.10047e-10
ENSDARG00000092792	zgc:92658	-2.61562	0.0190546
ENSDARG00000076872	NA	-2.62325	0.0025944
ENSDARG00000039979	tecrl2	-2.6341	0.000879435
ENSDARG00000059466	si:ch211-271b14.7	-2.64777	0.000122658
ENSDARG00000073750	crygm2d9	-2.66853	0.000218906
ENSDARG00000062661	si:ch211-195i6.4	-2.66939	0.000543539
ENSDARG00000069826	crygm2d15	-2.67843	0.045201
ENSDARG00000020814	faimb	-2.73038	0.0136293
ENSDARG00000043847	si:ch211-45m15.1	-2.73203	1.5785e-05
ENSDARG00000086912	zgc:86723	-2.76815	0.000657071
ENSDARG00000076192	ankrd1b	-2.77678	6.79576e-08
ENSDARG00000028846	arl3l1	-2.8212	0.000327693
ENSDARG00000087873	NA	-2.82149	9.41653e-17
ENSDARG00000012126	zgc:109965	-2.85938	5.80296e-08
ENSDARG00000088687	zgc:165347	-2.86479	0.00490227
ENSDARG00000075295	si:ch211-194j14.1	-2.88857	3.16628e-05
ENSDARG00000003970	NA	-2.94188	6.33058e-12
ENSDARG00000004358	gnb3a	-2.9736	0.000458567
ENSDARG00000076055	si:dkey-86e23.2	-3.02486	6.12652e-09
ENSDARG00000010958	glmnb	-3.06613	8.26056e-08
ENSDARG00000033832	ampd1	-3.08974	1.36262e-06
ENSDARG00000027495	elovl4b	-3.0965	0.000118564
ENSDARG00000026855	cacna2d4a	-3.1264	0.0237369
ENSDARG00000058200	si:dkey-11p10.9	-3.1534	0.0343577
ENSDARG00000021345	prph2l	-3.17851	2.46021e-06
ENSDARG00000062906	si:ch211-12e13.7	-3.18298	0.00320792
ENSDARG00000089439	NA	-3.24137	1.61891e-05
ENSDARG00000084533	NA	-3.2588	0.017755
ENSDARG00000061101	snx19a	-3.26978	8.29641e-06
ENSDARG00000042130	zp3a.2	-3.33212	2.96627e-05
ENSDARG00000008797	scn4aa	-3.38166	0.000529509
ENSDARG00000052223	zgc:114180	-3.38694	2.71848e-06
ENSDARG00000076790	si:ch211-55g3.6	-3.40132	0.0012278
ENSDARG00000019902	rcv1	-3.4569	0.00823813
ENSDARG00000030750	NA	-3.46416	0.0423774
ENSDARG00000070931	si:ch211-232m10.6	-3.47861	0.00473736
ENSDARG00000092044	si:dkey-22f5.9	-3.54094	0.0149479
ENSDARG00000038770	zgc:103625	-3.62459	1.54488e-10
ENSDARG00000058103	glra4b	-3.62864	0.000938411
ENSDARG00000005776	guk1	-3.62893	0.0304038
ENSDARG00000038894	tmx3	-3.69774	3.2784e-07
ENSDARG00000088436	NA	-3.70318	0.0258268
ENSDARG00000027236	rs1	-3.77623	0.0117686
ENSDARG00000089063	si:dkey-68l7.3	-3.83723	0.0261857
ENSDARG00000030749	si:dkey-22f5.10	-3.88905	6.21576e-20
ENSDARG00000076565	NA	-4.11704	0.0122747
ENSDARG00000085168	NA	-4.30634	0.0404909
ENSDARG00000018530	mapkapk2b	-4.49725	0.0272444
ENSDARG00000011113	chrna10	-5.24925	0.0188221
ENSDARG00000069827	crygm2d11	-5.27653	0.0404811
ENSDARG00000094310	si:ch211-255g12.6	-7.47514	0.00228643
