# Supplementary material for: Loss of function of myosin chaperones triggers Hsf1-mediated transcriptional response in skeletal muscle cells
Source: Genome Biol. 2015 Dec 3;16:267. doi: 10.1186/s13059-015-0825-8 (PMC4668643; doi:10.1186/s13059-015-0825-8)
Supplement: Additional file 4: Table S3. — GO term enrichment analysis of genes up- or down-regulated in unc45b mutants compared with wild type at 72 hpf. Cluster groups (1 and 2) were obtained from the hierarchical clustering of the 1411 genes regulated at 72 hpf (Additional file 3). (XLSX 43 kb) [file 13059_2015_825_MOESM4_ESM.xlsx]

## Sheet: Sheet3
Suppl. Tab. 3
1. GO term enrichment on differentialy expressed genes in unc45b -/- 72hpf larvae
Cluster 1	Process	q values
up in unc45b-/-	cardiovascular system development	1.12187e-18
up in unc45b-/-	muscle structure development	8.85157e-16
up in unc45b-/-	regulation of cell proliferation	5.90531e-15
up in unc45b-/-	response to unfolded protein	2.77222e-12
up in unc45b-/-	regulation of cell proliferation	5.90531e-15
up in unc45b-/-	response to hypoxia	3.29194e-13
up in unc45b-/-	regulation of angiogenesis	1.05843e-12
Cluster 2	Process	q values
down in unc45b-/-	eye morphogenesis	3.505e-14
down in unc45b-/-	protein folding	1.335e-10
down in unc45b-/-	actin filament organization	3.889e-05
2. GO term enrichment of genes found to be upregulated only in unc45b -/- from the gene intersect: up in unc45b -/- and up in hsp90a -/- and up in ache -/-
Group selection	Process	p values
up only in unc45b -/-	response to hypoxia	1.4733e-09
up only in unc45b -/-	striated muscle (zdisc)	2.4175e-07
up only in unc45b -/-	neural tube development	7.38801e-06
up only in unc45b -/-	angiogenesis	9.31523e-06
up only in unc45b -/-	cardiac muscle fiber development	3.20466e-05
3. GO term enrichment of genes found to be upregulated only in hsp90a -/- from the gene intersect up in: unc45b -/- and up in hsp90a -/- and up in ache -/-
Group selection	Process	p values
up only in hsp90a -/-	unfolded protein binding	5.98738e-15
4. GO term enrichment of genes found to be upregulated only in ache -/- from the gene intersect: up in unc45b -/- and up in hsp90a -/- and up in ache -/-
Group selection	Process	p values
up only in ache -/-	response to stress	1.37451e-06
up only in ache -/-	apoptotic process	1.24596e-05
up only in ache -/-	immune response	0.000237651
5. GO term enrichment on genes concomitantly upregulated in unc45b -/- and hsp90a -/- from the gene intersect: up in unc45b -/- and up in hsp90a -/- and up in ache -/-
Group selection	Process	p values
up in unc45b -/- and hsp90a -/-	protein folding	8.51942e-07
up in unc45b -/- and hsp90a -/-	cardiac muscle fiber development	4.34387e-06
up in unc45b -/- and hsp90a -/-	striated muscle (zdisc)	5.44562e-05
6. GO term enrichment on genes found only downregulated in unc45b -/- from the gene intersect: down in unc45b -/- and down in hsp90a -/- and down in ache -/-
Group selection	Process	p values
down only in unc45b -/-	visual perception	8.4664e-52
