# Supplementary material for: Loss of function of myosin chaperones triggers Hsf1-mediated transcriptional response in skeletal muscle cells
Source: Genome Biol. 2015 Dec 3;16:267. doi: 10.1186/s13059-015-0825-8 (PMC4668643; doi:10.1186/s13059-015-0825-8)
Supplement: Additional file 5: Table S4. — Complete list of the 1825 genes regulated in at least one condition (FDR ≤ 0.05). Normalized count, fold change and adjusted p values were obtained using the DESeq algorithm. Cluster numbers from fuzzy mean clustering (last column) were assigned for membership > 0.5. (XLSX 225 kb) [file 13059_2015_825_MOESM5_ESM.xlsx]

## Sheet: supptable_fuzzy.txt
		24 hpf unc45-- / Control		48 hpf unc45-- / Control		72 hpf unc45-/- / Control		Fuzzy clustering
Genes	Name	log2FoldChange	padj	log2FoldChange.1	padj.1	log2FoldChange.2	padj.2	Cluster #		suppl. Table 4
ENSDARG00000069382	mxtx1	1.33133	1	1.87856	0.870821	Inf	1.61e-05	1
ENSDARG00000076773	lrrc58a	0.239461	1	1.05746	0.229192	3.41275	5.92e-13	1
ENSDARG00000075985	NA	-0.0248677	1	-0.259159	1	3.36763	0.00345939	1
ENSDARG00000089980	NA	0.471848	1	0.0546001	1	3.03825	0.0423366	1
ENSDARG00000038147	hbbe3	-0.185254	1	0.262597	1	2.79315	0.00022718	1
ENSDARG00000008433	unc45b	0.845037	0.000451442	1.51253	3.44e-13	2.22037	1.8e-30	1
ENSDARG00000090903	NA	0.436221	1	0.920349	0.0189222	2.21872	4.91e-15	1
ENSDARG00000015355	fosl1	0.825913	1	0.400184	1	2.17632	4.57e-07	1
ENSDARG00000090710	NA	-0.222697	1	-0.198476	1	1.98034	0.0316706	1
ENSDARG00000086271	NA	0.662304	1	1.19288	0.534266	1.95847	0.00615705	1
ENSDARG00000059202	si:ch73-181d5.2	0.453729	1	0.278618	1	1.95049	9.17e-07	1
ENSDARG00000090605	NA	0.300078	1	0.500662	1	1.92088	0.000179877	1
ENSDARG00000007836	ctsl1a	0.210098	1	0.950625	3.01e-05	1.91092	7.8e-27	1
ENSDARG00000001712	NA	-0.339975	1	-0.283847	1	1.85772	0.0244498	1
ENSDARG00000061120	slc43a2b	0.483854	0.91439	0.450693	0.645294	1.83137	1.48e-17	1
ENSDARG00000091350	NA	0.222558	1	0.279653	1	1.82737	2.47e-15	1
ENSDARG00000089086	NA	-0.111891	1	0.718844	0.0859748	1.82701	7.26e-15	1
ENSDARG00000075737	zgc:165518	0.332489	1	0.539389	1	1.69916	0.0358573	1
ENSDARG00000008263	mfsd4b	0.0917358	1	0.342619	1	1.62927	0.000498634	1
ENSDARG00000078770	si:ch73-21k16.5	0.573448	1	1.0689	0.032833	1.62617	5.31e-05	1
ENSDARG00000062446	zgc:162187	0.381352	1	1.24629	2.81e-07	1.55759	9.32e-13	1
ENSDARG00000092310	si:ch211-199g17.2	0.153496	1	0.409978	1	1.52267	6.4e-06	1
ENSDARG00000079122	tmx2a	0.149912	1	1.17186	7.4e-05	1.50871	5.03e-11	1
ENSDARG00000091383	NA	0.0139918	1	0.188862	1	1.50357	2.31e-11	1
ENSDARG00000018306	srl	0.114039	1	0.924788	1.25e-06	1.49649	3.98e-20	1
ENSDARG00000094614	si:dkeyp-69b9.2	0.259109	1	0.450064	1	1.46106	0.00870114	1
ENSDARG00000053520	NA	0.27485	1	0.0902121	1	1.40776	0.000850627	1
ENSDARG00000095675	si:dkeyp-67d2.5	0.358022	1	0.348941	1	1.38136	6.45e-10	1
ENSDARG00000091806	NA	-0.0390318	1	0.429224	1	1.37148	2.61e-07	1
ENSDARG00000068613	zgc:154018	0.205788	1	0.662272	0.207309	1.33709	4.56e-07	1
ENSDARG00000035120	NA	0.108517	1	0.444645	0.449883	1.33507	4.65e-13	1
ENSDARG00000053803	NA	-0.360654	1	-0.0139535	1	1.33188	3.91e-14	1
ENSDARG00000013477	gata1a	0.189612	1	0.300045	1	1.31266	0.0063495	1
ENSDARG00000071113	xirp2a	0.832875	0.000339754	1.04651	3.8e-07	1.28669	1.05e-10	1
ENSDARG00000004082	cx39.9	-0.224485	1	0.171151	1	1.23133	1.33e-09	1
ENSDARG00000077648	si:ch211-42i9.8	0.0396936	1	-0.426308	1	1.22659	2.94e-06	1
ENSDARG00000070230	NA	0.151274	1	0.60472	0.03646	1.18333	8.7e-09	1
ENSDARG00000005629	smyd2b	-0.240664	1	0.44299	1	1.17514	0.000629116	1
ENSDARG00000037943	zgc:112484	0.56007	0.137773	0.482235	0.307083	1.17393	9.57e-09	1
ENSDARG00000013855	slc12a3	-0.0364318	1	-0.0179446	1	1.16978	0.000390195	1
ENSDARG00000015915	slc25a36b	0.256973	1	0.23177	1	1.15463	5.98e-05	1
ENSDARG00000045948	cap2	-0.317536	1	0.193051	1	1.14351	4.28e-09	1
ENSDARG00000055163	epo	0.238707	1	0.333171	1	1.13744	0.0452147	1
ENSDARG00000043719	zgc:103710	-0.0847587	1	-0.139735	1	1.11835	0.0215831	1
ENSDARG00000076144	si:ch211-74m13.3	0.225542	1	0.196078	1	1.11786	3.32e-06	1
ENSDARG00000019125	kbtbd5b	-0.203897	1	-0.0633772	1	1.11331	6.29e-07	1
ENSDARG00000055835	slc26a6	0.0997268	1	0.212481	1	1.09194	0.00038994	1
ENSDARG00000036894	zgc:101853	0.0629366	1	0.563254	1	1.07787	0.0161621	1
ENSDARG00000044615	zak	-0.212327	1	-0.0299276	1	1.07775	6.04e-05	1
ENSDARG00000086905	NA	0.103862	1	0.232285	1	1.06196	0.0278943	1
ENSDARG00000038583	NA	-0.133338	1	-0.0779438	1	1.06084	0.000449604	1
ENSDARG00000069828	si:ch211-117n7.7	0.17257	1	0.549789	1	1.039	0.00903295	1
ENSDARG00000074829	NA	0.148991	1	0.420424	0.808777	1.02818	1.54e-05	1
ENSDARG00000032571	crfb8	0.0577509	1	0.195851	1	1.02657	0.00136171	1
ENSDARG00000010873	hm:zeh0176	0.115511	1	-0.05022	1	1.00824	4.55e-09	1
ENSDARG00000046053	slc27a6	0.139643	1	0.21957	1	1.00795	0.0337511	1
ENSDARG00000070413	si:dkey-184p18.2	0.184803	1	0.181043	1	1.00212	0.0028167	1
ENSDARG00000010946	cbsb	0.0442626	1	0.661109	0.18051	1.00135	0.000123182	1
ENSDARG00000052816	shmt1	0.104465	1	0.779764	0.114363	0.991335	0.00105854	1
ENSDARG00000088554	si:ch211-103a14.2	0.153165	1	-0.0104154	1	0.984146	0.00274002	1
ENSDARG00000020594	txlnba	-0.070315	1	0.296325	0.879965	0.983654	6.8e-08	1
ENSDARG00000074776	tmem154	-0.11694	1	0.207865	1	0.980028	0.0071336	1
ENSDARG00000086950	NA	0.518155	0.529496	0.584496	0.182299	0.967759	2.67e-05	1
ENSDARG00000018566	NA	0.263041	1	0.156775	1	0.959437	1.74e-05	1
ENSDARG00000008880	usp28	-0.109844	1	0.173862	1	0.956739	3.88e-07	1
ENSDARG00000028173	slc4a2a	0.073811	1	-0.0472586	1	0.951729	1.08e-06	1
ENSDARG00000030722	xirp1	0.306989	1	0.501878	1	0.944296	0.029959	1
ENSDARG00000093233	si:ch211-215d8.2	0.0919208	1	0.495149	0.999968	0.933025	0.0102045	1
ENSDARG00000022372	kng1	0.138527	1	0.626142	0.977203	0.929523	0.0418321	1
ENSDARG00000033680	gli1	0.203769	1	0.223065	1	0.925385	0.00204654	1
ENSDARG00000042322	si:dkey-177p2.6	0.278963	1	0.0870738	1	0.918497	0.00159855	1
ENSDARG00000021242	mvp	0.0697206	1	0.228382	1	0.91795	1.65e-05	1
ENSDARG00000076594	NA	0.136643	1	-0.0420288	1	0.910225	0.00038751	1
ENSDARG00000091816	NA	0.287948	1	0.230311	1	0.906928	1.71e-05	1
ENSDARG00000079198	usp13	-0.0504669	1	0.318881	1	0.900945	0.000685127	1
ENSDARG00000034358	jmjd6	-0.130168	1	-0.179135	1	0.898638	3.53e-05	1
ENSDARG00000045842	zgc:113263	0.224487	1	0.0343175	1	0.887771	4.86e-05	1
ENSDARG00000088881	si:dkeyp-69b9.3	0.112142	1	0.302825	0.917759	0.880514	1.07e-05	1
ENSDARG00000071430	smyhc1	0.269014	1	0.552058	0.0344723	0.874814	4.13e-07	1
ENSDARG00000074910	wu:fb99g09	0.130799	1	0.110429	1	0.864196	0.000990427	1
ENSDARG00000031119	baiap2l1b	0.231595	1	0.583692	0.899999	0.86304	0.049879	1
ENSDARG00000013968	psap	0.0723672	1	0.484306	0.38348	0.861335	3.32e-05	1
ENSDARG00000079895	ehbp1l1b	0.222854	1	0.211732	1	0.855655	0.000441739	1
ENSDARG00000031325	tmed1a	-0.0817333	1	0.575491	0.874387	0.853318	0.0362702	1
ENSDARG00000076996	NA	-0.00777419	1	0.0898739	1	0.847256	0.00725047	1
ENSDARG00000030110	myod1	-0.162883	1	0.239253	1	0.836357	0.000147374	1
ENSDARG00000001782	prkacba	0.157143	1	0.155569	1	0.832489	0.00388857	1
ENSDARG00000062297	si:dkey-21p1.4	0.332831	1	0.0204571	1	0.829518	0.00870114	1
ENSDARG00000005574	vsx2	0.195389	1	0.448339	0.828178	0.828579	0.0140314	1
ENSDARG00000091660	wu:fc20g06	0.203822	1	0.678338	0.079451	0.823349	0.00181337	1
ENSDARG00000010940	NA	0.00486437	1	-0.0686069	1	0.817325	0.0492355	1
ENSDARG00000059049	zgc:174904	-0.0567465	1	0.298803	1	0.806607	0.0240092	1
ENSDARG00000022013	lama2	0.04179	1	0.121448	1	0.805698	0.000533035	1
ENSDARG00000076904	loxl5b	-0.277871	1	0.287191	1	0.799487	0.0246733	1
ENSDARG00000003216	anxa2a	0.0355774	1	0.130457	1	0.796443	2.14e-05	1
ENSDARG00000069934	si:dkey-174k18.1	0.120561	1	0.058186	1	0.791832	0.000759074	1
ENSDARG00000058102	sardh	0.152074	1	0.463187	0.307083	0.778231	9.47e-05	1
ENSDARG00000052705	pkp1	0.082849	1	0.231568	1	0.765227	0.00061331	1
ENSDARG00000002196	bach1	0.205708	1	-0.0327627	1	0.758348	0.012788	1
ENSDARG00000062190	NA	0.231574	1	0.298972	1	0.746583	0.000366263	1
ENSDARG00000038826	jph1b	0.112353	1	0.178705	1	0.746334	7.03e-05	1
ENSDARG00000033666	pi4k2a	0.195919	1	0.276782	1	0.745218	0.000782253	1
ENSDARG00000073970	im:7146326	-0.130548	1	0.0638532	1	0.744579	0.0307643	1
ENSDARG00000076229	wu:fb39e12	0.117564	1	0.049624	1	0.740282	0.000218906	1
ENSDARG00000029751	zgc:111946	0.258764	1	0.215812	1	0.739842	0.0354445	1
ENSDARG00000059545	foxj1a	0.369473	1	0.158142	1	0.733704	0.00737309	1
ENSDARG00000079745	si:ch211-166a6.5	-0.0612109	1	-0.0380516	1	0.73351	0.000168518	1
ENSDARG00000091801	serpinb1l4	0.0338071	1	0.190951	1	0.724396	0.000406194	1
ENSDARG00000002336	dlc	0.134907	1	0.190169	1	0.720705	0.00253812	1
ENSDARG00000035831	gata6	0.165513	1	0.0918692	1	0.714734	0.00247842	1
ENSDARG00000028507	itgb4	-0.0276118	1	-0.160262	1	0.705833	0.000251368	1
ENSDARG00000059406	raf1b	0.254091	1	0.11493	1	0.701917	0.00247842	1
ENSDARG00000060065	zgc:158399	-0.143318	1	-0.0698179	1	0.70125	0.000218906	1
ENSDARG00000005989	rgl1	0.149119	1	0.114944	1	0.69581	0.000446112	1
ENSDARG00000036237	slc27a2	0.0401267	1	0.115324	1	0.693814	0.00120845	1
ENSDARG00000060315	si:dkey-193b15.6	0.00714078	1	0.353109	1	0.690045	0.0127939	1
ENSDARG00000032618	mgst1	-0.148888	1	0.00710124	1	0.679874	0.0234577	1
ENSDARG00000075904	rfx1b	0.142916	1	0.139827	1	0.678427	0.00284942	1
ENSDARG00000030173	NA	0.0947484	1	-0.0481984	1	0.677192	0.03939	1
ENSDARG00000016154	zfp36l1a	0.0165437	1	0.0668122	1	0.675989	0.000510985	1
ENSDARG00000068397	wu:fc15a01	-0.0808624	1	-0.0904627	1	0.674904	0.0025193	1
ENSDARG00000058323	tmbim1	0.102566	1	0.0837356	1	0.674757	0.023625	1
ENSDARG00000043182	zgc:113255	0.00616208	1	0.250503	1	0.662818	0.00355862	1
ENSDARG00000018820	flncb	0.182824	1	0.311193	0.917759	0.656819	0.00643926	1
ENSDARG00000013946	ivns1abpb	0.079079	1	0.350167	0.917759	0.649048	0.00226452	1
ENSDARG00000035835	eef2k	-0.143878	1	-0.119777	1	0.647124	0.000644303	1
ENSDARG00000042221	mthfd1l	0.0972528	1	0.233996	1	0.640024	0.00113189	1
ENSDARG00000015822	sesn3	0.218865	1	0.113717	1	0.638286	0.0214957	1
ENSDARG00000033440	metap1	-0.0456769	1	0.467568	0.54164	0.627593	0.00631208	1
ENSDARG00000035562	mpdu1a	0.00589119	1	0.281465	1	0.625165	0.0497878	1
ENSDARG00000063229	xpo1b	0.170858	1	-0.00109245	1	0.61892	0.00252171	1
ENSDARG00000020656	prkg1a	0.105207	1	0.0787969	1	0.609413	0.0117478	1
ENSDARG00000058598	si:ch211-235f6.2	0.179501	1	-0.0139191	1	0.609266	0.0331763	1
ENSDARG00000079755	wu:fy63c09	0.244571	1	0.11617	1	0.607077	0.0211901	1
ENSDARG00000059809	cask	0.0725716	1	0.222797	1	0.606642	0.00536835	1
ENSDARG00000012256	taldo1	-0.0864738	1	0.446615	0.659713	0.594818	0.0154627	1
ENSDARG00000056767	itgb3a	-0.0823869	1	0.0215585	1	0.583731	0.0103251	1
ENSDARG00000018881	apobec2a	-0.0414424	1	0.594996	0.0817918	0.580805	0.0134311	1
ENSDARG00000039225	vps13a	0.0793796	1	0.0950709	1	0.580688	0.00614044	1
ENSDARG00000059817	mtmr12	0.132875	1	0.0476678	1	0.579904	0.0385506	1
ENSDARG00000078186	tex2	0.10025	1	0.0800147	1	0.57865	0.0324897	1
ENSDARG00000010752	acsl4l	0.067606	1	0.160593	1	0.573527	0.0379624	1
ENSDARG00000026655	tspo	0.0126128	1	0.379497	0.877456	0.566464	0.0243003	1
ENSDARG00000024295	slc11a2	0.0293183	1	0.282455	1	0.562817	0.0322243	1
ENSDARG00000017554	zgc:63569	0.0401067	1	0.0861457	1	0.555965	0.0466093	1
ENSDARG00000007125	asb6	0.215584	1	0.122999	1	0.549719	0.03939	1
ENSDARG00000011824	pbxip1b	0.105369	1	0.215403	1	0.54928	0.0286419	1
ENSDARG00000043317	kita	0.133917	1	0.0859151	1	0.544629	0.0313963	1
ENSDARG00000032951	nrbp2	0.073638	1	-0.0345158	1	0.544235	0.0216599	1
ENSDARG00000009136	tp53bp2	0.121954	1	0.0316461	1	0.533888	0.0133369	1
ENSDARG00000088581	f10	0.0495399	1	0.419773	0.705352	0.530652	0.0286419	1
ENSDARG00000004060	bhlhe40	-0.0531109	1	0.244772	1	0.527881	0.0198776	1
ENSDARG00000062363	phex	-0.165812	1	0.0430221	1	0.527823	0.0244893	1
ENSDARG00000030012	lrrfip1a	-0.0807303	1	0.00644865	1	0.51466	0.0402776	1
ENSDARG00000060397	hhip	0.176827	1	0.0856165	1	0.509889	0.0250949	1
ENSDARG00000075156	si:ch211-222g23.4	0.0550729	1	0.125081	1	0.506633	0.0213873	1
ENSDARG00000071196	sdprb	0.108832	1	-0.0124535	1	0.503285	0.0223161	1
ENSDARG00000004377	si:ch73-9j13.1	-0.0651317	1	-0.017778	1	0.500723	0.0345832	1
ENSDARG00000041703	rrbp1	0.00422879	1	0.187786	1	0.499665	0.0260472	1
ENSDARG00000021702	pdcd4a	0.0348498	1	0.225872	1	0.49964	0.0236828	1
ENSDARG00000017180	npc1	0.148118	1	0.157436	1	0.49446	0.023625	1
ENSDARG00000031782	aim1a	0.0789995	1	0.0522009	1	0.494268	0.0413909	1
ENSDARG00000015524	prps1a	0.0319136	1	0.314375	1	0.482338	0.0432523	1
ENSDARG00000075892	bag6	0.412791	0.669698	0.122315	1	0.477685	0.0384179	1
ENSDARG00000076015	NA	-0.855154	1	0.672955	1	NA	0.0450999	2
ENSDARG00000006225	ddx39aa	-0.0906571	1	0.0489475	1	-0.431967	0.0469287	2
ENSDARG00000010481	bzw1a	-0.14737	1	0.00849009	1	-0.440545	0.0492666	2
ENSDARG00000012682	pfn2l	-0.178705	1	-0.0603461	1	-0.447352	0.0390802	2
ENSDARG00000014591	ilf2	-0.154228	1	-0.0354811	1	-0.458447	0.0300208	2
ENSDARG00000038075	cyc1	-0.244261	1	0.0252204	1	-0.470058	0.0361711	2
ENSDARG00000020311	cnih	-0.125346	1	0.11623	1	-0.471831	0.0385506	2
ENSDARG00000045146	tomm22	-0.282937	1	0.0724376	1	-0.472259	0.0450305	2
ENSDARG00000037318	ddost	-0.145359	1	-0.0624941	1	-0.47231	0.032977	2
ENSDARG00000019444	ssr4	-0.185237	1	0.122114	1	-0.475238	0.0312763	2
ENSDARG00000016393	arf1l	-0.193117	1	-0.00998109	1	-0.480039	0.0281232	2
ENSDARG00000012450	vmp1	-0.240814	1	0.0500269	1	-0.48256	0.0454516	2
ENSDARG00000002591	ruvbl1	-0.127076	1	-0.000474406	1	-0.485946	0.032977	2
ENSDARG00000033320	sar1a	-0.683631	0.0116557	-0.253365	1	-0.493379	0.0508014	2
ENSDARG00000041113	wdr18	-0.0904379	1	0.0541891	1	-0.49362	0.0476792	2
ENSDARG00000003940	fam54b	-0.139889	1	-0.0600476	1	-0.493842	0.0341835	2
ENSDARG00000059791	dad1	-0.139363	1	0.169998	1	-0.495703	0.029959	2
ENSDARG00000019924	cmpk	-0.221885	1	-0.0884242	1	-0.500619	0.0290937	2
ENSDARG00000074940	2014-09-15	-0.199326	1	0.173302	1	-0.502855	0.030255	2
ENSDARG00000036482	hexim1	-0.161195	1	-0.071699	1	-0.504866	0.030255	2
ENSDARG00000045045	pax6a	0.188335	1	0.00759912	1	-0.506334	0.0215892	2
ENSDARG00000007755	NA	-0.155249	1	0.0174173	1	-0.511067	0.0379072	2
ENSDARG00000018562	zgc:103652	-0.0250405	1	0.1358	1	-0.51455	0.020018	2
ENSDARG00000075709	si:dkeyp-118h9.4	-0.245638	1	0.0673955	1	-0.516107	0.0270454	2
ENSDARG00000039424	snrpb2	-0.194028	1	0.112393	1	-0.518559	0.0358573	2
ENSDARG00000005359	sucla2	-0.32353	1	-0.113174	1	-0.519349	0.0163525	2
ENSDARG00000087146	NA	-0.0948468	1	0.22398	1	-0.520513	0.0274375	2
ENSDARG00000078085	zgc:103688	-0.186467	1	0.103194	1	-0.52286	0.0181744	2
ENSDARG00000013776	zgc:92139	-0.275216	1	-0.044706	1	-0.524597	0.0163034	2
ENSDARG00000002659	mapre1	-0.151449	1	-0.147125	1	-0.528736	0.00986357	2
ENSDARG00000076283	snrpd3l	-0.119888	1	0.101203	1	-0.531533	0.0194032	2
ENSDARG00000033175	snrpe	-0.117498	1	0.0697163	1	-0.532119	0.0157426	2
ENSDARG00000004527	pin4	-0.19485	1	0.377176	0.985334	-0.534959	0.0497225	2
ENSDARG00000041723	zgc:55461	-0.223505	1	-0.0658425	1	-0.538944	0.017755	2
ENSDARG00000070477	dnajc2	-0.38711	1	-0.0219518	1	-0.542005	0.0348421	2
ENSDARG00000070006	rcn1	-0.238152	1	-0.163886	1	-0.543113	0.0217706	2
ENSDARG00000025554	zgc:73111	-0.119077	1	0.247021	1	-0.548445	0.0172122	2
ENSDARG00000005273	zgc:114085	-0.182083	1	-0.249676	1	-0.550932	0.0363254	2
ENSDARG00000068820	h2afv	-0.075791	1	0.00169247	1	-0.551752	0.00652304	2
ENSDARG00000039757	mcfd2	-0.0629073	1	0.0983793	1	-0.555481	0.0352421	2
ENSDARG00000001889	tuba1l2	-0.0836457	1	-0.141096	1	-0.558482	0.00437577	2
ENSDARG00000009871	snrpc	-0.142386	1	0.00609239	1	-0.559111	0.0104701	2
ENSDARG00000018264	trim101	-0.268803	1	-0.0788567	1	-0.566317	0.0413512	2
ENSDARG00000040440	snrpd2	-0.168781	1	0.106124	1	-0.566536	0.00661788	2
ENSDARG00000012915	ech1	-0.0847542	1	0.281555	1	-0.567542	0.0256198	2
ENSDARG00000023003	ccdc12	-0.249773	1	0.145574	1	-0.568294	0.0324604	2
ENSDARG00000060252	mogs	-0.148709	1	-0.170145	1	-0.569417	0.0164876	2
ENSDARG00000069671	zgc:123096	-0.189723	1	0.021521	1	-0.573019	0.0315708	2
ENSDARG00000020085	slc33a1	-0.207068	1	-0.194286	1	-0.573233	0.0449632	2
ENSDARG00000045914	si:ch211-51e12.7	-0.213517	1	-0.196511	1	-0.573675	0.0029777	2
ENSDARG00000012234	psme3	-0.304104	1	-0.116292	1	-0.574539	0.0102238	2
ENSDARG00000059308	golt1b	-0.0771296	1	0.00344569	1	-0.57958	0.0210681	2
ENSDARG00000016360	kpna1	-0.197967	1	-0.309066	0.810383	-0.581436	0.00849736	2
ENSDARG00000037654	pmm2	-0.0544148	1	-0.0509182	1	-0.582259	0.0213873	2
ENSDARG00000002445	prdm1a	0.234087	1	-0.0105479	1	-0.584602	0.015328	2
ENSDARG00000091656	lsm8	-0.182629	1	0.135757	1	-0.585993	0.0178469	2
ENSDARG00000010246	prmt1	-0.224166	1	-0.116086	1	-0.586557	0.00305666	2
ENSDARG00000045620	zgc:77126	-0.350053	1	0.1549	1	-0.587878	0.0121792	2
ENSDARG00000038422	entpd4	-0.286038	1	-0.282819	1	-0.588917	0.0206009	2
ENSDARG00000017568	zgc:77052	-0.220044	1	-0.2641	0.936935	-0.589511	0.00228643	2
ENSDARG00000005115	calub	-0.240906	1	-0.0610807	1	-0.589709	0.00652966	2
ENSDARG00000052470	igfbp2a	0.056865	1	0.222259	1	-0.598427	0.00882407	2
ENSDARG00000063624	gfm1	-0.527233	0.253758	-0.273074	1	-0.600013	0.0157426	2
ENSDARG00000045155	phf5a	-0.0265822	1	0.133808	1	-0.601084	0.0166254	2
ENSDARG00000038980	zgc:110680	-0.176317	1	-0.309392	1	-0.601895	0.034139	2
ENSDARG00000045367	tuba1	-0.121721	1	-0.197032	1	-0.602243	0.00207813	2
ENSDARG00000036388	slc39a7	-0.0813555	1	0.0288756	1	-0.603016	0.00341754	2
ENSDARG00000017728	zgc:86841	-0.447546	0.521173	-0.169535	1	-0.605127	0.00560766	2
ENSDARG00000045025	ift52	-0.166822	1	-0.0349984	1	-0.605872	0.0164835	2
ENSDARG00000004261	tmed9	-0.268266	1	-0.106699	1	-0.612106	0.00221878	2
ENSDARG00000074807	tbrg4	-0.290624	1	-0.0113898	1	-0.612509	0.01324	2
ENSDARG00000089705	NA	-0.287581	1	-0.116689	1	-0.618578	0.0235492	2
ENSDARG00000040128	hint1	-0.194705	1	0.139641	1	-0.622249	0.00728689	2
ENSDARG00000054807	sec13	-0.193712	1	-0.100739	1	-0.623284	0.00179649	2
ENSDARG00000038768	mrpl12	-0.448895	0.633705	-0.0192833	1	-0.625108	0.00503686	2
ENSDARG00000091631	si:ch211-197h24.6	-0.136444	1	-0.148854	1	-0.627087	0.00378162	2
ENSDARG00000007429	ndor1	-0.157808	1	-0.136499	1	-0.627399	0.0193938	2
ENSDARG00000007285	mrp63	-0.224793	1	0.0638847	1	-0.630422	0.0113942	2
ENSDARG00000096118	ost4	-0.0827007	1	0.145123	1	-0.632019	0.0149479	2
ENSDARG00000058650	dpm3	-0.156002	1	0.239649	1	-0.634509	0.0402776	2
ENSDARG00000028816	tmed3	-0.228243	1	0.262996	1	-0.636438	0.0281002	2
ENSDARG00000007354	pdia3	-0.128208	1	-0.0155503	1	-0.641496	0.000852017	2
ENSDARG00000038505	zgc:110289	-0.296254	1	0.0263423	1	-0.64381	0.00915522	2
ENSDARG00000043857	ufm1	-0.152006	1	-0.0404992	1	-0.651437	0.0060805	2
ENSDARG00000016855	sf3b5	-0.196112	1	0.107499	1	-0.65163	0.00309605	2
ENSDARG00000008936	sec11a	-0.188174	1	0.0929287	1	-0.65309	0.00178936	2
ENSDARG00000068415	ptgesl	-0.297877	1	-0.0502626	1	-0.653154	0.00737309	2
ENSDARG00000069700	cdk2ap2	-0.0607197	1	0.0493242	1	-0.654926	0.00188728	2
ENSDARG00000071087	slc35b4	-0.211734	1	-0.029594	1	-0.659017	0.00614143	2
ENSDARG00000077402	NA	-0.328638	1	0.123035	1	-0.660665	0.00507416	2
ENSDARG00000036616	gpr182	-0.199541	1	-0.773431	0.0425582	-0.661249	0.0413499	2
ENSDARG00000057080	dnajc21	-0.370609	1	-0.258036	1	-0.6661	0.0138923	2
ENSDARG00000036995	lsm6	-0.14383	1	0.0694668	1	-0.671996	0.00197	2
ENSDARG00000016048	agpat9	0.0290545	1	0.149696	1	-0.677366	0.00495349	2
ENSDARG00000011825	cetn3	-0.137925	1	0.103229	1	-0.679184	0.00504135	2
ENSDARG00000053483	zgc:113054	-0.0675481	1	-0.0669709	1	-0.679554	0.00213547	2
ENSDARG00000007745	uqcrfs1	-0.288895	1	0.0309077	1	-0.679609	0.000893513	2
ENSDARG00000035838	ostc	-0.147155	1	0.0475682	1	-0.682525	0.000893513	2
ENSDARG00000062834	ecsit	-0.419937	1	-0.12695	1	-0.685084	0.0077227	2
ENSDARG00000012274	eif4e1c	-0.187707	1	-0.0688131	1	-0.685909	0.000618962	2
ENSDARG00000006640	eomesa	-0.13106	1	-0.195321	1	-0.686817	0.00695998	2
ENSDARG00000069706	prmt6	-0.178147	1	-0.0142522	1	-0.694199	0.0107149	2
ENSDARG00000070046	eny2	-0.190787	1	0.0233773	1	-0.703001	0.00296394	2
ENSDARG00000037846	hm13	-0.252801	1	-0.0316559	1	-0.708213	0.000418169	2
ENSDARG00000087869	si:ch211-11k18.4	-0.236786	1	-0.184693	1	-0.713995	0.000515685	2
ENSDARG00000057624	cops5	-0.181684	1	0.10144	1	-0.7175	0.000959679	2
ENSDARG00000010487	sae1	-0.208737	1	-0.215301	1	-0.722362	0.000133314	2
ENSDARG00000074790	c20orf24	-0.203116	1	0.183887	1	-0.722734	0.000274287	2
ENSDARG00000010962	fkbp7	-0.319782	1	-0.0913878	1	-0.722769	0.000764998	2
ENSDARG00000023498	gmppab	-0.153199	1	-0.107842	1	-0.723833	0.00289992	2
ENSDARG00000044114	cyb561d2	-0.307661	1	-0.0583773	1	-0.725053	0.0464569	2
ENSDARG00000057011	dpm1	-0.151926	1	-0.0380494	1	-0.739015	0.00151301	2
ENSDARG00000020103	calrl	-0.238886	1	-0.368947	0.604594	-0.743384	5.43e-05	2
ENSDARG00000087803	zgc:110155	-0.259415	1	0.0619462	1	-0.747655	0.00180116	2
ENSDARG00000030781	acads	-0.334307	1	-0.0247376	1	-0.748644	0.000893513	2
ENSDARG00000057099	papss1	-0.251632	1	-0.452039	0.457685	-0.749991	0.000327693	2
ENSDARG00000043276	calr	-0.197072	1	-0.196522	1	-0.750324	4.34e-05	2
ENSDARG00000054879	six3b	-0.038094	1	-0.0265519	1	-0.75297	0.000716779	2
ENSDARG00000044807	dck	-0.084143	1	-0.178345	1	-0.755193	0.014802	2
ENSDARG00000005675	sec61al2	-0.197514	1	-0.175258	1	-0.759572	0.000184359	2
ENSDARG00000070453	gch1	-0.268818	1	-0.544049	0.461423	-0.759966	0.00488779	2
ENSDARG00000017659	sps2	-0.261501	1	-0.203402	1	-0.762694	9.21e-05	2
ENSDARG00000039194	zgc:63863	-0.208915	1	-0.0754018	1	-0.76274	0.00830047	2
ENSDARG00000054804	anp32e	-0.194132	1	-0.268513	0.92345	-0.765458	2.96e-05	2
ENSDARG00000017315	larp7	-0.102477	1	-0.198092	1	-0.765527	0.000566779	2
ENSDARG00000033376	chchd4	-0.374719	1	0.0115672	1	-0.774144	0.00261724	2
ENSDARG00000016122	si:dkey-34f16.5	-0.204428	1	0.339069	1	-0.784629	0.00893334	2
ENSDARG00000043035	si:dkey-12h9.9	-0.367519	1	-0.102839	1	-0.786016	8.28e-05	2
ENSDARG00000053917	alg10	-0.060041	1	-0.245071	1	-0.791489	0.00870114	2
ENSDARG00000037278	lrata	-0.274328	1	-0.122588	1	-0.797998	0.0255544	2
ENSDARG00000096045	si:ch73-263o4.4	-0.0991732	1	-0.307929	1	-0.808621	0.0434458	2
ENSDARG00000013016	zgc:110337	-0.0754847	1	0.522996	0.922666	-0.809799	0.0068379	2
ENSDARG00000044362	unc119b	0.11127	1	-0.0288188	1	-0.820375	0.000187216	2
ENSDARG00000016771	tfa	0.0312294	1	0.301645	1	-0.820553	4.73e-05	2
ENSDARG00000069980	lman1	-0.173211	1	0.0104464	1	-0.823855	7.26e-05	2
ENSDARG00000069116	timm10	-0.523562	0.281164	-0.0807448	1	-0.837068	0.000112442	2
ENSDARG00000014963	triap1	-0.453257	1	0.105789	1	-0.84962	0.00331849	2
ENSDARG00000007921	relt	-0.435552	1	-0.281825	1	-0.856452	0.00494694	2
ENSDARG00000012311	myoz2a	-0.850249	0.0642665	-0.412572	0.917759	-0.877057	0.00681197	2
ENSDARG00000016656	zgc:101650	0.0387517	1	0.285116	1	-0.879295	0.0227137	2
ENSDARG00000058966	zgc:112332	-0.0226106	1	0.0833874	1	-0.888912	0.0154627	2
ENSDARG00000000369	zgc:136850	-0.201193	1	-0.011461	1	-0.89251	0.00753349	2
ENSDARG00000018491	pdia4	-0.202738	1	-0.202859	1	-0.939145	0.000607939	2
ENSDARG00000013670	hyou1	-0.178972	1	-0.2512	1	-0.957186	8.66e-07	2
ENSDARG00000009001	pdip5	-0.173749	1	-0.0964016	1	-0.998124	0.0062493	2
ENSDARG00000058865	endog	-0.690248	0.14867	-0.00613458	1	-1.00475	0.000129856	2
ENSDARG00000053345	si:ch73-211l2.1	-0.160728	1	-0.883839	0.478521	-1.03367	0.0397184	2
ENSDARG00000043154	ucp2	-0.140956	1	-0.060852	1	-1.03546	0.0020999	2
ENSDARG00000059386	dtwd1	-0.0527553	1	0.0632262	1	-1.05661	0.00488387	2
ENSDARG00000077523	NA	0.00970873	1	-0.24983	1	-1.06655	0.013197	2
ENSDARG00000052893	rx3	0.121502	1	-0.421629	1	-1.07903	0.0135751	2
ENSDARG00000036060	exosc6	-0.316255	1	0.0132411	1	-1.08033	3.83e-06	2
ENSDARG00000076371	NA	0.147367	1	-0.57044	1	-1.09932	0.0135343	2
ENSDARG00000070677	fezf2	-0.0376509	1	0.110502	1	-1.13378	1.69e-06	2
ENSDARG00000079933	si:dkey-5g14.1	0.0292375	1	-0.764193	0.325465	-1.13712	0.000840496	2
ENSDARG00000069139	grik1a	-0.458672	1	-0.334639	1	-1.16458	0.0172443	2
ENSDARG00000028740	msnb	-0.01924	1	-0.546655	1	-1.1907	0.0164835	2
ENSDARG00000029071	creld2	-0.264322	1	-0.18421	1	-1.23253	1.67e-07	2
ENSDARG00000094760	si:dkey-125i10.3	0.204269	1	-0.103251	1	-1.24036	4.43e-07	2
ENSDARG00000010124	sp5l	-0.247172	1	0.103216	1	-1.26275	0.0168095	2
ENSDARG00000089245	zgc:92902	-0.495451	1	-0.147028	1	-1.30804	2.35e-06	2
ENSDARG00000055642	NA	-0.534105	0.854452	-0.558978	0.319582	-1.32535	2.07e-08	2
ENSDARG00000007382	ubtd1	-0.597159	1	-0.338914	1	-1.36413	0.0108634	2
ENSDARG00000008306	rdh5	0.261071	1	-0.0217394	1	-1.39522	3.85e-05	2
ENSDARG00000054846	NA	0.0457386	1	0.0543629	1	-1.42364	0.00536629	2
ENSDARG00000033160	nr1d1	-0.15229	1	-0.972945	0.952994	-1.51022	0.0460864	2
ENSDARG00000076624	ptprb	-0.476647	1	-0.854617	0.0012859	-1.53914	2.59e-12	2
ENSDARG00000074396	fscn2b	-0.500408	1	-0.196331	1	-1.64117	2.7e-07	2
ENSDARG00000035544	agxt2l1	-0.204986	1	-0.437718	0.902907	-1.73146	1.73e-12	2
ENSDARG00000041623	mt2	0.00965218	1	0.269202	1	-1.80087	5.23e-16	2
ENSDARG00000044512	si:dkey-225f3.3	-0.360018	1	-0.0720533	1	-1.95359	0.0142205	2
ENSDARG00000032838	si:dkey-206f10.1	-0.178918	1	-0.0160706	1	-2.09408	0.00102077	2
ENSDARG00000021241	zgc:165604	-0.39611	1	-1.08367	1	-2.15332	0.00100738	2
ENSDARG00000070439	pde6h	-0.0916558	1	-1.70571	0.905997	-2.16413	0.0236966	2
ENSDARG00000015404	arl3l2	0.132905	1	-0.174451	1	-2.25435	0.00879469	2
ENSDARG00000034207	NA	-0.387012	1	-0.430859	1	-2.30976	0.000453959	2
ENSDARG00000070038	rbp2a	-0.0987442	1	0.196683	1	-2.53105	2.48e-07	2
ENSDARG00000076192	ankrd1b	-0.652517	1	-0.960677	0.600541	-2.77678	6.8e-08	2
ENSDARG00000003970	NA	-1.95685	9.12e-05	-1.64264	0.0222856	-2.94188	6.33e-12	2
ENSDARG00000042130	zp3a.2	0.029929	1	-0.0679036	1	-3.33212	2.97e-05	2
ENSDARG00000070931	si:ch211-232m10.6	0.0536982	1	0.280087	1	-3.47861	0.00473736	2
ENSDARG00000030749	si:dkey-22f5.10	0.646822	1	-0.298064	1	-3.88905	6.22e-20	2
ENSDARG00000018530	mapkapk2b	-1.51843	1	NA	1	-4.49725	0.0272444	2
ENSDARG00000045548	lepb	Inf	1	3.03677	1	4.48776	0.0194029	3
ENSDARG00000005419	il1b	-0.45549	1	1.38511	0.49683	4.19809	2.66e-07	3
ENSDARG00000091078	NA	0.0635815	1	0.938734	1	3.14505	8.58e-05	3
ENSDARG00000026403	si:ch73-60g14.3	0.145175	1	1.4187	0.399691	3.14338	2.52e-07	3
ENSDARG00000055876	msmo1	1.5217	0.0189945	3.95386	1.66e-19	3.0437	8.76e-14	3
ENSDARG00000012395	mmp13a	0.181887	1	1.4851	0.000786711	2.97037	2.05e-14	3
ENSDARG00000032553	egln3	-0.333825	1	0.481755	0.889551	2.92298	1.68e-40	3
ENSDARG00000093124	scpp8	-0.196379	1	1.10569	1	2.90602	0.000550636	3
ENSDARG00000074210	zgc:110286	-0.279009	1	-0.785634	1	2.87656	0.000619096	3
ENSDARG00000088040	si:dkeyp-27c8.2	0.775452	0.0300108	2.27535	1.1e-20	2.8056	3.29e-41	3
ENSDARG00000086202	NA	1.99743	9.39e-09	2.16129	2.3e-09	2.79578	8.33e-21	3
ENSDARG00000067857	pmt	1.78508	4.38e-07	2.31472	5.97e-11	2.75836	1.23e-18	3
ENSDARG00000042816	mmp9	0.241118	1	1.32392	0.887068	2.68666	0.0225619	3
ENSDARG00000055252	zgc:123218	1.40238	7.88e-05	1.84966	3.75e-08	2.68046	3.07e-21	3
ENSDARG00000014024	ms4a17a.4	-0.690783	1	1.25845	0.910955	2.31423	0.0119063	3
ENSDARG00000014947	igfbp1a	0.800875	0.143779	1.48671	1.05e-07	2.26106	1.81e-18	3
ENSDARG00000075045	cxcl-c1c	0.338187	1	1.0469	0.471167	2.21117	4.13e-05	3
ENSDARG00000077308	gpr84	0.311602	1	0.536563	1	2.19348	0.000198397	3
ENSDARG00000037861	NA	0.0878563	1	0.332209	1	2.17365	0.0115853	3
ENSDARG00000056376	ankrd37	0.041605	1	0.690056	1	2.14481	8.98e-05	3
ENSDARG00000059914	NA	0.346481	1	0.625387	0.347872	2.08158	1.96e-14	3
ENSDARG00000091234	NA	0.377332	1	0.213927	1	1.99818	0.000109407	3
ENSDARG00000075727	NA	0.589671	1	0.714179	0.947104	1.99186	6.22e-08	3
ENSDARG00000032469	ampd3	0.168675	1	0.789336	0.785405	1.92753	9.34e-06	3
ENSDARG00000058631	NA	0.546944	1	1.153	0.988108	1.92682	0.0233877	3
ENSDARG00000040278	NA	1.39715	1	1.26322	0.739321	1.83937	0.015666	3
ENSDARG00000090352	si:dkey-97i18.5	0.17127	1	0.955944	0.0441678	1.68016	1.12e-06	3
ENSDARG00000002295	si:dkey-21p1.3	0.470426	1	-0.321538	1	1.67879	0.0143421	3
ENSDARG00000071173	slc12a10.2	0.215174	1	0.0392668	1	1.63878	4.73e-05	3
ENSDARG00000073820	zgc:174917	0.610263	1	2.29892	0.0452016	1.62649	0.0482399	3
ENSDARG00000079296	gcga	0.357986	1	0.985053	0.492268	1.6145	0.000337207	3
ENSDARG00000013926	slc16a9a	0.144424	1	0.784157	0.0654066	1.52551	3.2e-08	3
ENSDARG00000045708	adm2	0.766667	0.0338233	0.697863	0.236277	1.51957	1.1e-10	3
ENSDARG00000053131	irak3	-0.0395495	1	0.435833	1	1.51552	0.0101531	3
ENSDARG00000017773	slc16a12a	-0.114331	1	-0.0502536	1	1.46728	0.00127468	3
ENSDARG00000069135	zgc:162126	0.336504	1	0.683416	0.0162703	1.45571	3.35e-16	3
ENSDARG00000052942	aspg	0.969206	0.00871	1.34875	9.35e-06	1.44613	3.58e-08	3
ENSDARG00000074501	NA	0.57499	1	0.0635011	1	1.41642	0.0250949	3
ENSDARG00000054058	h1fx	0.518228	0.143779	1.09681	1.1e-08	1.3877	2.58e-16	3
ENSDARG00000088567	si:ch211-203d17.1	0.801521	0.66112	0.440958	1	1.3835	0.000238174	3
ENSDARG00000069375	zgc:162608	0.640101	0.610658	1.76187	3.31e-08	1.34446	3.46e-06	3
ENSDARG00000057723	nsdhl	0.746707	0.136582	1.96279	3.3e-13	1.34425	8.43e-08	3
ENSDARG00000077513	ppp1r3da	0.512957	1	0.936669	0.405795	1.33835	0.000410462	3
ENSDARG00000037099	zgc:56306	0.502458	0.456597	0.383104	0.866603	1.28394	9.79e-10	3
ENSDARG00000023151	ucp1	0.340314	1	0.621315	0.0894643	1.27087	2.93e-10	3
ENSDARG00000038424	si:dkey-8k3.2	0.180346	1	0.0364731	1	1.2379	0.00151018	3
ENSDARG00000025428	socs3a	0.0545757	1	-0.240514	1	1.23089	0.0215831	3
ENSDARG00000014059	cldn5b	0.676814	0.0172775	1.16838	3.06e-08	1.22844	2.98e-11	3
ENSDARG00000005947	slc16a9b	0.0983984	1	0.438946	0.763516	1.21844	8.33e-07	3
ENSDARG00000053087	si:dkeyp-100a1.4	0.0932132	1	0.0270051	1	1.21278	1.11e-09	3
ENSDARG00000058158	trim55b	-0.163233	1	0.486829	0.643953	1.18427	2.88e-07	3
ENSDARG00000015263	NA	-0.672522	0.835309	-0.0477785	1	1.17783	0.000194406	3
ENSDARG00000074322	NA	0.22033	1	0.662353	0.846512	1.1768	0.00158531	3
ENSDARG00000053227	hamp2	-0.815505	1	2.32663	0.00272012	1.17218	0.0384718	3
ENSDARG00000020761	arrdc2	0.619101	0.0424457	0.844004	0.000661926	1.16589	2.93e-10	3
ENSDARG00000055226	slc7a7	0.00338429	1	0.535824	0.560852	1.14602	6.71e-07	3
ENSDARG00000043342	gpx3	-0.136687	1	0.233613	1	1.10876	0.000410462	3
ENSDARG00000034705	pvalb7	-0.0555611	1	0.833918	0.0752425	1.09646	7.1e-06	3
ENSDARG00000000551	slc1a4	0.509539	0.111236	0.933792	2.09e-06	1.08464	5.11e-10	3
ENSDARG00000095983	si:dkey-30o19.2	0.545119	1	1.07264	0.015053	1.07455	0.000902524	3
ENSDARG00000079347	zgc:194659	0.997637	0.685949	0.915665	0.33135	1.06607	0.0183088	3
ENSDARG00000068096	si:dkey-127j5.5	0.277276	1	0.643356	0.0510954	1.06043	5.65e-07	3
ENSDARG00000074301	cth	0.239406	1	0.932722	5.52e-05	1.05456	2.51e-08	3
ENSDARG00000033735	ncf1	-0.0727333	1	0.254589	1	1.05278	0.0265901	3
ENSDARG00000030905	cited2	0.157304	1	0.668248	0.291865	1.0379	6.23e-05	3
ENSDARG00000016963	si:ch211-105j21.7	0.904805	0.440059	0.596099	0.793363	1.03483	0.00420238	3
ENSDARG00000060668	tm4sf18	0.686211	1	0.682399	0.803508	1.02885	0.0241667	3
ENSDARG00000086947	NA	0.00405108	1	0.547681	0.818146	1.01657	0.000773659	3
ENSDARG00000075261	timp2b	-0.271239	1	0.249501	1	1.00942	0.000169095	3
ENSDARG00000070394	zgc:194768	0.0488233	1	0.222576	1	1.00422	0.0149764	3
ENSDARG00000032750	farsa	0.302345	1	0.805081	0.000972504	0.995742	9.42e-07	3
ENSDARG00000014004	eif2b4	0.408569	0.863099	0.77009	0.000876734	0.988466	7.25e-08	3
ENSDARG00000074194	NA	1.50682	0.00170834	1.40405	0.0206532	0.970507	0.0430778	3
ENSDARG00000052331	NA	-0.950262	0.143779	-0.055676	1	0.967934	0.00931892	3
ENSDARG00000026787	aqp7	-0.427332	1	-0.176525	1	0.965205	0.0011022	3
ENSDARG00000040277	fbxo32	0.287528	1	0.345273	1	0.957621	0.0314917	3
ENSDARG00000056453	afap1l1b	0.501071	1	0.529189	0.551891	0.948723	0.000270355	3
ENSDARG00000003281	pik3ip1	0.233151	1	0.805927	0.263408	0.937718	0.0075679	3
ENSDARG00000041078	chka	0.843536	0.00099291	0.700622	0.0135712	0.937652	3.09e-06	3
ENSDARG00000020876	NA	0.343511	1	0.413878	0.8674	0.932653	4.85e-05	3
ENSDARG00000031051	il4r	0.159248	1	0.417969	1	0.920111	0.0359236	3
ENSDARG00000035913	yars	0.350977	1	1.04761	1.05e-07	0.91714	9.25e-07	3
ENSDARG00000086821	zgc:110655	0.116833	1	0.637082	0.0341414	0.909668	3.86e-06	3
ENSDARG00000021046	zgc:110266	0.575056	1	0.776198	0.657468	0.901406	0.0363087	3
ENSDARG00000008363	mcl1b	0.139087	1	0.2795	1	0.888852	1.1e-06	3
ENSDARG00000075434	zgc:76871	0.0684695	1	0.715798	0.00448615	0.882083	6.11e-06	3
ENSDARG00000006546	ak4	0.416299	1	0.384473	0.877456	0.880258	1.99e-05	3
ENSDARG00000062707	si:ch211-220d9.5	0.324877	1	0.006167	1	0.863063	0.0328626	3
ENSDARG00000090186	zgc:136826	0.180774	1	0.936975	0.100376	0.842237	0.0274375	3
ENSDARG00000068386	NA	-0.130246	1	0.592461	0.710425	0.819598	0.0251549	3
ENSDARG00000043102	lxn	0.0286887	1	0.631161	0.785405	0.815041	0.0143085	3
ENSDARG00000088308	notchl	0.470094	1	0.0871635	1	0.80737	0.0222634	3
ENSDARG00000003693	hars	0.133571	1	0.662964	0.0065161	0.800763	1.48e-05	3
ENSDARG00000001953	pfkfb3	-0.364968	1	-0.467162	0.987174	0.800458	0.0177299	3
ENSDARG00000010312	cp	0.249207	1	0.190559	1	0.795011	0.000238174	3
ENSDARG00000060263	NA	0.00611776	1	0.0754681	1	0.776206	0.000974724	3
ENSDARG00000087318	zgc:174688	-0.00363778	1	-0.475236	1	0.774888	0.0361981	3
ENSDARG00000021343	wsb1	0.0909384	1	0.0222814	1	0.764323	2.72e-05	3
ENSDARG00000074425	si:busm1-57f23.1	0.173835	1	0.513695	0.923137	0.761155	0.0207864	3
ENSDARG00000031475	mpp1	0.0762599	1	0.305004	0.85204	0.760021	6.11e-05	3
ENSDARG00000029290	stx11b.1	0.435062	0.878028	0.273385	1	0.753949	0.000337207	3
ENSDARG00000070425	dll4	0.242625	1	0.180283	1	0.746635	0.00178184	3
ENSDARG00000038978	dnajb4	1.26231	2.83e-05	1.09916	0.0016675	0.744667	0.0103546	3
ENSDARG00000039269	arg2	0.323466	1	0.803661	0.00682815	0.736293	0.00188397	3
ENSDARG00000031915	hif1an	0.292401	1	-0.0156343	1	0.72735	0.000455097	3
ENSDARG00000045976	sidt2	0.178978	1	0.313003	0.969257	0.725294	0.000272596	3
ENSDARG00000016864	farsb	0.185051	1	0.650063	0.00910277	0.724362	0.000273732	3
ENSDARG00000006840	gnmt	0.473072	0.299567	0.752103	0.00380809	0.716889	0.000442609	3
ENSDARG00000075121	hbegfa	-0.287104	1	0.193655	1	0.714809	0.00217203	3
ENSDARG00000068621	NA	-0.0714179	1	0.206226	1	0.698931	0.0140646	3
ENSDARG00000043046	fbxl5	0.0833158	1	-0.124475	1	0.695711	0.000666065	3
ENSDARG00000007477	fbxo8	0.356906	1	0.428427	0.952994	0.69358	0.0137815	3
ENSDARG00000094836	NA	0.0929474	1	0.194071	1	0.691081	0.023625	3
ENSDARG00000061948	amotl2b	0.0321755	1	0.264229	1	0.686434	0.00247842	3
ENSDARG00000038475	acy1	0.18739	1	0.354722	1	0.682275	0.00399661	3
ENSDARG00000004325	casp9	0.574467	0.571552	0.830151	0.0335643	0.682006	0.0199036	3
ENSDARG00000076118	zgc:165666	0.332636	1	0.340547	0.700119	0.669668	0.00145568	3
ENSDARG00000037963	nek6	0.290967	1	0.343806	1	0.665563	0.0149479	3
ENSDARG00000059646	nt5dc2	0.211561	1	0.00702154	1	0.665088	0.00040209	3
ENSDARG00000028067	bnip3lb	0.255243	1	0.252761	1	0.664571	0.00105126	3
ENSDARG00000052846	fsta	0.466638	0.405514	0.152302	1	0.662988	0.00309605	3
ENSDARG00000042751	riok3	0.157875	1	0.541761	0.0817918	0.659281	0.00138171	3
ENSDARG00000090495	pla2g15	0.335361	1	0.375991	1	0.658897	0.0223496	3
ENSDARG00000025788	chp2	0.211861	1	0.590409	0.456439	0.654302	0.0284238	3
ENSDARG00000034700	vegfab	-0.0143803	1	0.135575	1	0.643218	0.00684745	3
ENSDARG00000016979	pmpcb	0.0246966	1	0.59572	0.0873707	0.640749	0.00504313	3
ENSDARG00000045568	bcat1	0.984261	0.00393857	1.50746	3.31e-08	0.635216	0.0539596	3
ENSDARG00000054597	cnot6l	0.00963292	1	0.0895024	1	0.635153	0.0058169	3
ENSDARG00000087303	cebpd	0.145044	1	-0.000608785	1	0.631916	0.0020374	3
ENSDARG00000005368	mcamb	0.00688816	1	0.203847	1	0.629818	0.00324917	3
ENSDARG00000035256	eef2l2	-0.182333	1	0.290514	1	0.626713	0.00129093	3
ENSDARG00000074869	si:ch1073-291c23.2	0.204819	1	0.241317	1	0.623054	0.0310212	3
ENSDARG00000039459	si:dkey-39n1.2	0.0635391	1	0.161479	1	0.620021	0.00536835	3
ENSDARG00000043037	abcg2a	0.107634	1	0.255577	1	0.613777	0.0326567	3
ENSDARG00000018903	zgc:63976	0.168763	1	0.7307	0.00240889	0.61077	0.00329762	3
ENSDARG00000075014	sqstm1	0.12618	1	0.261206	1	0.609692	0.0153622	3
ENSDARG00000038559	zgc:65861	0.49965	0.121589	0.683219	0.00162126	0.605461	0.0015847	3
ENSDARG00000018569	tnfrsf1a	0.0488477	1	0.0453769	1	0.59959	0.0225619	3
ENSDARG00000086842	dap1b	0.0760149	1	0.565456	0.192808	0.597508	0.00598933	3
ENSDARG00000093148	NA	0.17071	1	0.811992	0.00326179	0.593106	0.0107746	3
ENSDARG00000020693	sesn1	0.129575	1	0.349499	0.604594	0.591131	0.00315498	3
ENSDARG00000017884	bgna	2.83555	0.0360328	2.36306	0.235066	0.588386	0.767858	3
ENSDARG00000026751	clec14a	0.124854	1	0.520821	0.589898	0.586076	0.0243625	3
ENSDARG00000021318	capg	-0.123831	1	0.15064	1	0.578917	0.00729245	3
ENSDARG00000086230	tmem176l.1	0.17595	1	0.13044	1	0.574249	0.0437909	3
ENSDARG00000059836	ddit3	0.247551	1	0.56927	0.124717	0.56451	0.0356074	3
ENSDARG00000074060	NA	0.151294	1	0.272348	1	0.554939	0.0492355	3
ENSDARG00000036073	cebpg	0.25938	1	0.847569	0.000173332	0.554063	0.0175936	3
ENSDARG00000079229	si:dkey-5i22.6	0.239123	1	0.112138	1	0.541359	0.0314917	3
ENSDARG00000058366	si:dkey-222f8.3	0.103922	1	0.407493	0.818146	0.524149	0.0429951	3
ENSDARG00000008292	eif2s3	0.0494952	1	0.47314	0.439491	0.515815	0.0357124	3
ENSDARG00000033466	tagln2	-0.011337	1	0.325763	0.98711	0.509077	0.0206009	3
ENSDARG00000021372	tob1b	0.194565	1	-0.0404844	1	0.499014	0.0213448	3
ENSDARG00000036695	calcoco1	0.345735	1	0.2632	1	0.497888	0.0468393	3
ENSDARG00000052661	reep5	0.0864636	1	0.741889	0.0426997	0.48496	0.11166	3
ENSDARG00000012987	gpia	-0.0341098	1	0.285567	1	0.484677	0.0324968	3
ENSDARG00000074745	NA	0.105668	1	0.407165	0.506658	0.484168	0.0360062	3
ENSDARG00000021443	zfp36l1b	0.0863984	1	0.155462	1	0.481074	0.0360013	3
ENSDARG00000022303	hig1	0.186834	1	0.937749	0.000139596	0.478857	0.0968476	3
ENSDARG00000068214	ccni	0.00200522	1	0.151673	1	0.476439	0.0358573	3
ENSDARG00000014587	slc38a3	0.0517355	1	0.167731	1	0.474543	0.0358395	3
ENSDARG00000029072	copeb	0.090749	1	0.00843976	1	0.472032	0.030858	3
ENSDARG00000002967	pdap1	0.134166	1	0.675473	0.0368555	0.470994	0.0936889	3
ENSDARG00000027249	btg1	0.0289395	1	-0.0481859	1	0.462967	0.0362884	3
ENSDARG00000037870	actb2	-0.049311	1	0.153018	1	0.446242	0.0489234	3
ENSDARG00000028354	stxbp6l	1.35406	0.0489104	0.510095	1	0.392014	0.698916	3
ENSDARG00000031971	kdelc1	0.380376	1	0.824065	0.00946326	0.356323	0.381066	3
ENSDARG00000074280	zgc:112466	0.243695	1	0.972177	0.0056588	0.316799	0.512442	3
ENSDARG00000035323	zgc:63938	0.738284	0.377404	1.15554	0.0044443	0.279214	0.775091	3
ENSDARG00000019302	mid1ip1b	0.639984	0.0342242	1.28128	1.16e-10	0.214845	0.600148	3
ENSDARG00000056210	si:ch211-199o1.2	5.83205	7.86e-12	7.59134	1.59e-17	8.02267	6.47e-20	4
ENSDARG00000037403	hspa8l	6.87779	1.46e-183	8.61293	1.64e-236	7.97396	6.78e-226	4
ENSDARG00000088219	NA	5.03843	1.1e-06	3.97159	0.000183079	7.19978	2.34e-11	4
ENSDARG00000055723	hsp70l	5.20666	2.21e-09	5.51902	5.15e-10	6.10508	1.46e-12	4
ENSDARG00000029688	hsp70.1	4.7541	1.95e-11	5.22411	1.71e-12	5.72879	1.42e-15	4
ENSDARG00000094719	si:dkeyp-1h4.9	4.29361	4.46e-117	5.44428	4.37e-159	5.48894	2.57e-180	4
ENSDARG00000088727	NA	4.36851	6.96e-06	3.6683	5.07e-05	5.374	8.47e-09	4
ENSDARG00000021924	hsp70.3	3.20657	4.2e-12	4.38913	2.69e-22	5.18483	1.45e-29	4
ENSDARG00000094449	si:dkey-31b10.2	4.65663	0.028242	4.87969	0.0678817	5.00802	0.00528671	4
ENSDARG00000041065	hspb1	3.1998	1.5e-09	5.15199	8.38e-21	4.99861	8.42e-21	4
ENSDARG00000088893	NA	3.92704	0.521173	3.33137	0.475183	4.73017	0.0328207	4
ENSDARG00000010478	hsp90a.1	2.37825	1e-06	4.26693	7.7e-20	4.72157	4.07e-24	4
ENSDARG00000092362	hsp70.2	3.6096	2.68e-13	4.22907	4e-18	4.50763	6.19e-21	4
ENSDARG00000019874	NA	4.13324	8.52e-38	4.06842	1.89e-34	4.37614	1.02e-40	4
ENSDARG00000075463	NA	2.14008	1.78e-29	3.29689	1.31e-59	4.34854	1.22e-98	4
ENSDARG00000075787	NA	2.21998	0.0234529	3.80573	2.45e-07	4.1719	1.42e-09	4
ENSDARG00000079462	NA	2.4008	5.92e-06	3.84511	7.54e-14	3.91299	1.4e-15	4
ENSDARG00000051762	NA	2.16869	4.58e-12	3.56635	1.65e-30	3.8477	6.64e-36	4
ENSDARG00000012381	zgc:63663	3.41077	4.41e-90	3.92511	6.68e-113	3.64569	1.27e-103	4
ENSDARG00000030176	zgc:92429	2.16549	9.91e-12	3.07536	6.73e-22	3.57404	2.94e-30	4
ENSDARG00000002794	NA	1.59179	0.00810924	2.56623	1.31e-06	3.55137	6.16e-15	4
ENSDARG00000091253	NA	1.6275	1.34e-21	3.038	4.64e-67	3.43987	2.79e-87	4
ENSDARG00000076667	ccng1	2.09638	1.29e-08	2.8997	1.21e-15	3.43138	1.43e-22	4
ENSDARG00000058549	smyd1b	1.71152	4.59e-24	3.05704	6.53e-68	3.3344	1.66e-83	4
ENSDARG00000069685	NA	0.808581	1	1.50822	1	3.32746	0.00249994	4
ENSDARG00000054680	chrna9	2.25005	1.56e-08	3.1075	1.62e-11	3.21344	1.93e-16	4
ENSDARG00000083837	NA	2.58663	0.00344594	3.10549	0.00202159	3.19242	1.21e-05	4
ENSDARG00000092191	si:dkey-238c7.13	1.68358	0.0278348	2.8056	0.000267516	3.18466	6.71e-09	4
ENSDARG00000038025	cbx7a	2.59219	5.2e-25	2.80716	6.31e-28	3.17482	4.26e-43	4
ENSDARG00000075949	NA	2.51041	3.11e-28	3.10119	4.79e-38	3.06481	3.9e-45	4
ENSDARG00000075855	si:ch73-341p18.7	2.57418	0.046167	2.82516	0.0206532	2.89822	0.00219529	4
ENSDARG00000094316	si:rp71-80o10.4	1.39912	0.117313	3.04603	2.34e-07	2.85204	3.3e-08	4
ENSDARG00000077301	NA	1.66418	0.0251608	1.98989	0.0026286	2.69831	3.15e-07	4
ENSDARG00000039486	bag3	1.34883	2.68e-13	2.20914	7.6e-33	2.6567	1.58e-49	4
ENSDARG00000030357	zgc:66313	2.12833	0.00531185	2.52759	0.00066628	2.57674	4.41e-05	4
ENSDARG00000076927	NA	0.719683	0.261228	1.23663	0.000189866	2.53981	9.55e-22	4
ENSDARG00000058644	zgc:153268	1.43599	8.14e-12	1.82902	5.21e-17	2.47466	2.16e-32	4
ENSDARG00000015164	mknk2b	0.723718	0.000782605	0.982466	1.05e-07	2.46795	4.7e-49	4
ENSDARG00000079946	zgc:171801	1.18595	0.000351996	2.02335	1.43e-14	2.44508	2.1e-21	4
ENSDARG00000035005	bag2	1.49963	2.13e-06	1.90016	1.69e-10	2.43696	2.63e-17	4
ENSDARG00000041394	dnajb1b	2.26464	1.7e-19	2.55722	1.1e-22	2.42923	6.84e-23	4
ENSDARG00000042641	cyp51	0.959536	4.31e-06	2.54023	5.42e-45	2.41386	1.02e-43	4
ENSDARG00000089853	si:dkey-22n8.3	1.44778	0.00014677	1.47182	0.00068519	2.38816	9.78e-15	4
ENSDARG00000076251	NA	1.99138	2.72e-10	2.34344	3.69e-12	2.38235	1.78e-15	4
ENSDARG00000026871	uchl1	2.17626	6.73e-35	2.65559	1.08e-46	2.35086	9.35e-42	4
ENSDARG00000031046	nr1h5	0.472045	1	1.17122	0.0452016	2.30223	3.93e-12	4
ENSDARG00000028664	ahsa1	1.04015	1	1.99026	0.0209372	2.19267	0.000800355	4
ENSDARG00000061274	lss	1.62911	6.01e-08	3.16932	3.08e-29	2.19191	3.74e-16	4
ENSDARG00000060113	znf395a	0.402473	0.799282	0.606598	0.0370273	2.05356	5.09e-34	4
ENSDARG00000056680	stc2	1.05548	4.78e-06	1.72303	1.09e-15	2.03069	1.7e-24	4
ENSDARG00000007665	zgc:55259	1.37863	2.28e-11	1.97203	8.68e-20	1.92133	1.63e-21	4
ENSDARG00000070012	sesn2	1.12139	0.222979	1.9415	0.000155795	1.88069	2.57e-05	4
ENSDARG00000036764	hax1	1.43179	0.000887615	1.89732	1.31e-06	1.86826	1.23e-07	4
ENSDARG00000079307	si:dkey-205h13.1	1.42259	1.61e-07	1.33622	3.53e-06	1.84045	1.04e-14	4
ENSDARG00000028027	trim63	0.324358	1	1.45937	6.78e-05	1.81725	2.95e-09	4
ENSDARG00000007823	atf3	0.443986	1	1.42859	8.07e-07	1.80985	4.92e-11	4
ENSDARG00000057633	cxcr4a	0.242739	1	1.02403	0.000328915	1.78935	4.17e-16	4
ENSDARG00000090914	NA	0.336105	1	0.721937	0.0263518	1.77037	8.46e-17	4
ENSDARG00000033662	scd	1.06117	0.380816	1.95042	6.74e-06	1.76204	2.61e-05	4
ENSDARG00000046098	ebp	0.79853	0.430412	2.54489	7.52e-15	1.73213	5.45e-08	4
ENSDARG00000077785	wu:fc14a10	0.558888	1	1.18538	0.105668	1.71168	0.000135219	4
ENSDARG00000025914	si:dkey-190g11.3	0.62733	1	0.699116	1	1.70133	0.036685	4
ENSDARG00000059923	slc25a47a	0.617581	1	1.36284	0.00287073	1.69524	2.53e-05	4
ENSDARG00000042033	si:ch211-214d2.2	1.09364	6.91e-05	1.24354	1.79e-05	1.67847	2.13e-12	4
ENSDARG00000094975	si:ch211-214p16.2	-0.0264454	1	1.04277	0.803508	1.65769	0.0121792	4
ENSDARG00000011373	mknk2a	1.25484	1.5e-09	1.08884	1.65e-06	1.6418	3.63e-17	4
ENSDARG00000016733	psat1	0.769887	1	1.3433	0.235393	1.60865	0.00845843	4
ENSDARG00000061100	nars	0.599109	0.0118274	1.03118	6.87e-09	1.60684	1.49e-22	4
ENSDARG00000014573	ghitm	0.820073	0.00132769	1.49973	3.3e-13	1.6067	1.97e-17	4
ENSDARG00000094896	si:dkey-265a7.2	0.716621	1	0.843503	0.919041	1.60101	0.0188221	4
ENSDARG00000010658	insig1	0.985118	6.03e-07	1.60915	1.46e-18	1.58466	1.29e-20	4
ENSDARG00000076241	txlnbb	0.216717	1	0.917393	0.0561352	1.57289	2.06e-08	4
ENSDARG00000001557	tomm34	1.33984	0.0145705	1.97499	9.1e-06	1.5637	0.000248285	4
ENSDARG00000079451	wu:fc03h05	0.912107	1	1.16408	0.215492	1.53226	0.00245815	4
ENSDARG00000086662	NA	0.247819	1	0.73139	0.0378942	1.50499	4.95e-12	4
ENSDARG00000019834	NA	1.35633	2.36e-12	1.2523	3.55e-09	1.47437	5.19e-15	4
ENSDARG00000030616	nfe2l1	0.974022	0.0791668	1.38007	0.000982569	1.44751	2.32e-05	4
ENSDARG00000003973	zgc:114108	1.00506	9.03e-06	1.57856	4.69e-14	1.42028	1.33e-12	4
ENSDARG00000045414	elovl2	0.74364	1	1.82193	0.00053684	1.41394	0.00577496	4
ENSDARG00000075881	si:ch211-39k3.2	0.466113	1	1.48358	2.02e-08	1.40178	6.19e-10	4
ENSDARG00000016375	asns	0.428528	1	1.06519	0.263579	1.3755	0.00504313	4
ENSDARG00000053995	zgc:171777	0.991145	0.756682	1.58146	0.0138167	1.37303	0.00970657	4
ENSDARG00000075459	ptpn20	1.30247	7.24e-05	1.27434	0.00053684	1.36838	8.78e-06	4
ENSDARG00000088356	zgc:55574	1.59952	0.0308464	1.24174	0.159464	1.3683	0.0188223	4
ENSDARG00000069335	NA	0.338371	1	0.334584	1	1.34734	5.61e-09	4
ENSDARG00000004754	hspa4a	1.13893	1.96e-10	1.45723	4.25e-17	1.33636	3.63e-15	4
ENSDARG00000040890	fdps	0.585855	0.07785	1.80566	4.77e-20	1.31652	8.24e-12	4
ENSDARG00000091111	NA	0.534251	0.204937	0.895261	0.000308212	1.30205	6.83e-11	4
ENSDARG00000007955	iars	0.357465	1	0.786068	5.05e-05	1.28746	8.4e-14	4
ENSDARG00000042725	cebpb	0.397966	0.935366	0.94253	2.53e-06	1.27071	8.01e-13	4
ENSDARG00000045277	rdh12l	0.391495	1	0.910994	0.201752	1.23866	0.000459495	4
ENSDARG00000001873	phgdh	0.342146	1	1.17218	0.0185844	1.2325	0.00148623	4
ENSDARG00000037894	ezh1	0.215129	1	0.400298	1	1.21877	6.55e-06	4
ENSDARG00000060494	eprs	0.330866	1	0.669192	0.00125546	1.20201	1.22e-12	4
ENSDARG00000015564	dhcr7	0.587794	0.0829513	1.65513	1e-16	1.1876	2.95e-09	4
ENSDARG00000069142	aars	0.312347	1	0.923328	1.48e-06	1.17844	6.66e-12	4
ENSDARG00000008447	fkbp4	0.703461	0.00137455	1.20966	1.84e-11	1.17037	8.24e-12	4
ENSDARG00000088140	hsd17b7	0.639722	0.331958	1.95853	3.95e-15	1.16929	1.79e-06	4
ENSDARG00000087206	NA	0.333488	1	0.766204	0.000671149	1.16928	1.02e-11	4
ENSDARG00000055974	si:ch73-345a19.2	1.18082	0.000156351	1.30561	8.8e-05	1.1652	2.29e-05	4
ENSDARG00000033854	zgc:92005	0.107357	1	0.539816	0.287283	1.1326	4.54e-08	4
ENSDARG00000063375	pter	0.351982	1	0.934102	0.0206532	1.13006	4.13e-05	4
ENSDARG00000052738	hmgcs1	0.657319	0.113931	2.15856	3.88e-24	1.12543	1.94e-07	4
ENSDARG00000019195	zgc:113159	0.503903	0.864591	0.724891	0.0776772	1.12461	7.02e-06	4
ENSDARG00000094021	si:ch211-223o1.4p	0.255376	1	0.778539	0.144591	1.12157	0.000338709	4
ENSDARG00000061081	si:ch73-92o9.2	0.373458	1	0.927079	0.000183273	1.11856	2.05e-07	4
ENSDARG00000014324	sh2d5	0.227645	1	0.570457	0.991355	1.09828	0.0164876	4
ENSDARG00000078882	NA	0.390711	1	0.840201	0.0011512	1.0982	5.18e-09	4
ENSDARG00000019274	rasd1	0.55024	0.106999	0.871262	0.00018738	1.09586	5.06e-09	4
ENSDARG00000036107	txnipa	0.279682	1	0.41887	0.952994	1.08417	3.51e-06	4
ENSDARG00000086100	NA	0.893949	0.000163372	0.782298	0.00654097	1.07732	2.88e-07	4
ENSDARG00000031044	lipg	0.240347	1	0.878173	0.000119678	1.07515	2.37e-08	4
ENSDARG00000018411	mknk1	0.737118	0.0511637	0.885305	0.00605821	1.0687	1.97e-05	4
ENSDARG00000074667	akt1s1	0.26618	1	0.460811	0.465417	1.06087	1.16e-09	4
ENSDARG00000025338	hagh	0.52939	0.854452	1.02024	0.00234729	1.0559	0.00015593	4
ENSDARG00000071674	lonp1	1.05012	4.37e-08	1.29271	1.02e-11	1.05538	6.22e-09	4
ENSDARG00000004729	tfe3a	0.358089	1	0.650575	0.0512406	1.05014	3.09e-06	4
ENSDARG00000041607	eif4ebp3l	0.263221	1	0.564636	0.760563	1.04236	0.000276724	4
ENSDARG00000092569	si:dkey-73n10.7p	0.305185	1	0.834621	0.792595	1.02419	0.0436176	4
ENSDARG00000041754	cct2	0.34735	1	0.921202	3.07e-06	1.02044	2.21e-09	4
ENSDARG00000020645	slc7a3	0.54873	0.153025	1.02755	1.7e-06	1.02009	1.27e-06	4
ENSDARG00000036865	slc2a12	0.359472	1	0.795931	0.139487	1.01055	0.000261581	4
ENSDARG00000074035	zgc:100824	0.780472	0.0194588	2.34645	4.23e-25	0.995478	1.3e-05	4
ENSDARG00000070043	dars	0.165506	1	0.736506	0.00141621	0.981513	2.41e-08	4
ENSDARG00000063626	ddx21	0.101491	1	0.548026	0.729111	0.967449	0.00123278	4
ENSDARG00000004906	stip1	0.784373	0.000104251	0.924348	3.61e-07	0.964966	3.67e-08	4
ENSDARG00000014554	ppp1r3cb	0.285508	1	0.67539	0.449883	0.964847	0.00193117	4
ENSDARG00000016200	trib3	0.21665	1	0.687657	0.41929	0.964764	0.00739894	4
ENSDARG00000075192	si:dkey-229j15.3	0.474812	0.350203	0.526325	0.109333	0.958377	4.57e-07	4
ENSDARG00000042409	si:ch211-251j10.3	0.722881	0.0136322	0.363613	0.915709	0.948229	2.57e-05	4
ENSDARG00000018985	gatsl2	0.395527	0.864494	0.497289	0.293624	0.938548	3.9e-07	4
ENSDARG00000008904	smarca2	0.518118	0.246515	0.513212	0.134494	0.927334	6.05e-06	4
ENSDARG00000045847	si:ch211-214j24.10	0.280728	1	0.549218	0.111328	0.922763	7.11e-07	4
ENSDARG00000010655	ppm1k	0.415037	1	0.573333	0.0634518	0.898614	5.61e-06	4
ENSDARG00000068724	shmt2	0.484578	0.152871	0.737455	0.000524508	0.898149	1.14e-06	4
ENSDARG00000021938	smad9	0.533021	0.70295	0.358315	1	0.895685	0.000256168	4
ENSDARG00000043624	zgc:113491	0.566904	0.113986	0.950088	0.000248663	0.890055	4.35e-05	4
ENSDARG00000010085	p4ha2	0.285042	1	0.400932	0.85676	0.869618	1.4e-05	4
ENSDARG00000052694	micall2a	0.516566	0.843347	0.652335	0.24846	0.858106	0.00132611	4
ENSDARG00000043542	znf259	0.790864	0.136454	1.23269	0.000616189	0.844135	0.0146773	4
ENSDARG00000034396	mars	0.197431	1	0.882477	1.12e-05	0.837206	1.53e-05	4
ENSDARG00000007671	ghrb	0.364158	1	0.619257	0.0980084	0.822031	0.000238223	4
ENSDARG00000056160	hspd1	0.728949	0.000461156	1.08316	2.75e-09	0.820874	4.51e-06	4
ENSDARG00000056795	serpine1	0.171228	1	0.243889	1	0.808411	0.00250316	4
ENSDARG00000074850	si:ch211-224d23.4	0.288064	1	0.469597	0.491278	0.798884	0.000397451	4
ENSDARG00000035519	histh1l	0.451371	0.894564	0.713669	0.00406746	0.796493	5.4e-05	4
ENSDARG00000056167	hspe1	0.814637	0.000391641	1.36326	1.93e-11	0.794446	0.00020051	4
ENSDARG00000012776	si:dkey-148b12.1	0.288325	1	0.254375	1	0.783484	0.00379382	4
ENSDARG00000042732	tmem189	0.270903	1	0.553705	0.0593204	0.754727	9.54e-05	4
ENSDARG00000044809	fpgs	0.13152	1	0.717821	0.284773	0.753395	0.0389547	4
ENSDARG00000093715	si:ch211-24n20.3	0.254177	1	0.785353	0.21764	0.752166	0.029959	4
ENSDARG00000077177	map2k4b	0.161253	1	0.413261	0.667564	0.744563	0.000408645	4
ENSDARG00000035332	c21orf59l	0.601291	0.839885	0.958906	0.0333089	0.735058	0.0317187	4
ENSDARG00000010794	tfeb	0.149597	1	0.379133	1	0.725101	0.00921454	4
ENSDARG00000069065	btg3	0.12204	1	0.187024	1	0.707389	0.0026318	4
ENSDARG00000070870	ptpn23b	0.343971	1	0.0827771	1	0.689896	0.0213873	4
ENSDARG00000052693	si:dkey-172m14.1	0.125706	1	0.442825	0.6675	0.685876	0.00734019	4
ENSDARG00000003283	zfand2a	0.902059	0.0166596	1.11881	0.0022917	0.656454	0.0623013	4
ENSDARG00000093182	eif2ak1	0.227989	1	0.734579	0.0980084	0.645153	0.0408473	4
ENSDARG00000078014	pacsin2	0.0113248	1	0.381467	0.745402	0.633711	0.00270718	4
ENSDARG00000075831	si:ch211-14a17.3	0.224072	1	0.364964	0.874109	0.630112	0.0170901	4
ENSDARG00000059906	sdc4	0.0619109	1	0.271881	1	0.610506	0.00228289	4
ENSDARG00000062258	zgc:153683	0.350729	1	0.44092	0.604594	0.610331	0.0165101	4
ENSDARG00000070961	lepr	0.224407	1	0.138213	1	0.60726	0.0113942	4
ENSDARG00000018404	krt18	-0.027534	1	0.342193	0.932765	0.599495	0.00320671	4
ENSDARG00000002369	si:ch211-202a12.4	0.430443	0.935366	0.911068	0.000139599	0.578416	0.0194316	4
ENSDARG00000007708	nsa2	0.0433098	1	0.539218	0.462473	0.573419	0.0421349	4
ENSDARG00000002745	tdh	-0.0237977	1	0.358658	0.941251	0.569575	0.0152542	4
ENSDARG00000017891	tcp1	0.251239	1	0.572678	0.035803	0.564935	0.00601616	4
ENSDARG00000003035	hspa9	0.340961	1	0.727033	0.00047699	0.564225	0.00648688	4
ENSDARG00000040126	NA	0.247919	1	0.362703	0.700878	0.550935	0.0132308	4
ENSDARG00000023055	slc25a43	0.643291	0.219081	0.962397	0.00150633	0.544015	0.0937675	4
ENSDARG00000039211	zgc:77439	0.236664	1	0.630761	0.0263518	0.536233	0.0232873	4
ENSDARG00000013430	bhmt	0.132986	1	0.22078	1	0.53618	0.00970018	4
ENSDARG00000045485	rassf8b	0.219426	1	0.2647	1	0.530681	0.0389547	4
ENSDARG00000021252	cct6a	0.187364	1	0.569708	0.053126	0.463743	0.043385	4
ENSDARG00000020107	usp2a	0.240514	1	0.290534	1	0.463537	0.045243	4
ENSDARG00000045399	cct5	0.200933	1	0.596462	0.0276376	0.4013	0.0967516	4
ENSDARG00000038166	hyal6	NA	NA	2.37138	1	NA	0.0125941	5
ENSDARG00000090514	NA	-0.599462	0.0192456	-0.287416	0.986747	-0.200702	0.696717	5
ENSDARG00000067995	myhz1.2	-0.762883	0.000113274	-0.289409	0.854128	-0.270296	0.383994	5
ENSDARG00000079772	hmgb1a	-0.0690728	1	-0.0206865	1	-0.442185	0.0477637	5
ENSDARG00000003429	hnrpdl	-0.118561	1	-0.062257	1	-0.448925	0.042317	5
ENSDARG00000015050	calm3a	-0.0488151	1	0.164888	1	-0.460181	0.0356787	5
ENSDARG00000092873	si:ch211-253p18.4	-0.09529	1	0.25138	1	-0.460603	0.0388908	5
ENSDARG00000028546	ndufs1	-0.228485	1	-0.00749441	1	-0.462453	0.0390621	5
ENSDARG00000005560	ywhah	-0.155437	1	-0.0889674	1	-0.467959	0.0361981	5
ENSDARG00000071224	si:ch211-133n4.4	-0.0564056	1	0.0855444	1	-0.473615	0.0360446	5
ENSDARG00000032970	cox4i1	-0.137477	1	0.177309	1	-0.476733	0.0274375	5
ENSDARG00000043371	zgc:64133	-0.304356	1	0.0182297	1	-0.486186	0.0259412	5
ENSDARG00000040856	ldha	-0.827556	0.000380343	-0.764646	0.00148446	-0.488271	0.0680019	5
ENSDARG00000056722	cd99l2	-0.147594	1	-0.2721	1	-0.488532	0.0213873	5
ENSDARG00000045514	atp5c1	-0.191994	1	0.136337	1	-0.489086	0.0234224	5
ENSDARG00000042469	ndufa12	-0.0290774	1	0.238246	1	-0.489506	0.0449632	5
ENSDARG00000057987	uba3	-0.0701441	1	0.084506	1	-0.490024	0.0484675	5
ENSDARG00000018119	cox5ab	-0.111164	1	0.141485	1	-0.492781	0.0307552	5
ENSDARG00000070824	ndufb5	-0.21683	1	0.119511	1	-0.494186	0.0359606	5
ENSDARG00000057272	slc30a9	-0.0140494	1	-0.185224	1	-0.495332	0.0492355	5
ENSDARG00000007526	ndufs2	-0.130408	1	0.00098348	1	-0.496058	0.0245113	5
ENSDARG00000042777	ndufa11	-0.0508304	1	0.315419	1	-0.497568	0.043551	5
ENSDARG00000011553	atp5f1	-0.181688	1	0.0816613	1	-0.49808	0.0219474	5
ENSDARG00000010149	atp5a1	-0.220326	1	-0.0582517	1	-0.498783	0.0207864	5
ENSDARG00000088383	cox5aa	-0.239223	1	0.125701	1	-0.49894	0.02411	5
ENSDARG00000091397	NA	-0.182845	1	0.188931	1	-0.503315	0.0427093	5
ENSDARG00000040988	tpi1b	-0.548173	0.0620746	-0.142214	1	-0.503592	0.0195705	5
ENSDARG00000075978	pcdh1g30	0.111072	1	-0.00889337	1	-0.506212	0.0230174	5
ENSDARG00000042635	uchl5	-0.21498	1	0.0153955	1	-0.510342	0.0358573	5
ENSDARG00000031216	ssu72	-0.117526	1	0.121538	1	-0.511532	0.0236722	5
ENSDARG00000058297	timm13	-0.320749	1	0.145963	1	-0.512031	0.0379072	5
ENSDARG00000021789	myoc	-0.186779	1	-0.358298	0.580692	-0.512502	0.0334836	5
ENSDARG00000002840	si:dkey-28b4.8	-0.0385198	1	-0.314174	1	-0.512523	0.0335508	5
ENSDARG00000029510	timm17a	-0.218079	1	0.089796	1	-0.516909	0.0262801	5
ENSDARG00000033655	stmn1b	-0.0139885	1	0.0376705	1	-0.520227	0.0133313	5
ENSDARG00000070723	ndufa9	-0.238103	1	0.0890991	1	-0.520899	0.0171007	5
ENSDARG00000093549	sepp1a	0.0204679	1	-0.10994	1	-0.521103	0.0223649	5
ENSDARG00000033234	stmn2a	0.0475335	1	0.168442	1	-0.521859	0.0177493	5
ENSDARG00000070083	zgc:163069	-0.209063	1	-0.0379891	1	-0.522709	0.0130099	5
ENSDARG00000013044	zgc:73198	-0.1592	1	0.161427	1	-0.522984	0.0223496	5
ENSDARG00000056745	necab2	0.0514118	1	-0.230706	1	-0.523221	0.0492355	5
ENSDARG00000056122	gdi1	-0.0772595	1	-0.177275	1	-0.524252	0.0172122	5
ENSDARG00000014313	atp5j	-0.149473	1	0.0960257	1	-0.525739	0.015459	5
ENSDARG00000071378	si:dkey-78l4.14	-0.252712	1	0.141827	1	-0.526007	0.0357897	5
ENSDARG00000006983	celf3b	0.00985017	1	-0.19355	1	-0.526358	0.0428697	5
ENSDARG00000058463	zgc:92607	-0.174022	1	0.164704	1	-0.526954	0.0222988	5
ENSDARG00000021984	ndufa2	-0.0944432	1	0.155366	1	-0.527198	0.045243	5
ENSDARG00000019404	atp5d	-0.157173	1	0.0541324	1	-0.527249	0.0438928	5
ENSDARG00000035907	fam49a	0.00781243	1	-0.0165805	1	-0.52725	0.0245032	5
ENSDARG00000007682	ppdpfa	0.0921825	1	0.440054	0.792595	-0.527398	0.0350494	5
ENSDARG00000035470	sh3glb2b	-0.0280694	1	-0.00227691	1	-0.529262	0.0284717	5
ENSDARG00000038954	ctnnbip1	-0.027235	1	-0.0898278	1	-0.530286	0.0123831	5
ENSDARG00000038401	tefb	-0.00217195	1	-0.37062	0.605594	-0.532222	0.0274375	5
ENSDARG00000021660	bsk146	-0.049904	1	-0.158426	1	-0.532313	0.0428028	5
ENSDARG00000008720	lmo3	0.0985906	1	0.035428	1	-0.534271	0.0210524	5
ENSDARG00000006290	ndufs5	-0.149024	1	0.100572	1	-0.535748	0.0223478	5
ENSDARG00000070129	barhl2	0.00858371	1	-0.102187	1	-0.536607	0.0281002	5
ENSDARG00000053217	cox7a2	-0.100503	1	0.202258	1	-0.5369	0.0144839	5
ENSDARG00000096003	si:dkeyp-80c12.10	-0.163021	1	0.125052	1	-0.543017	0.0149479	5
ENSDARG00000026766	bcl2l10	-0.121631	1	0.0654754	1	-0.543674	0.0178782	5
ENSDARG00000055283	id2a	0.0462213	1	0.28964	1	-0.547376	0.0119306	5
ENSDARG00000061180	vps45	-0.0134614	1	-0.0660501	1	-0.549413	0.0373892	5
ENSDARG00000043467	ndufb11	-0.137356	1	0.161738	1	-0.549754	0.0143511	5
ENSDARG00000017213	prss35	0.00973451	1	0.0175372	1	-0.550061	0.032324	5
ENSDARG00000069415	col17a1a	0.0502717	1	-0.286682	1	-0.550534	0.00845018	5
ENSDARG00000025635	atp5h	-0.187452	1	0.140891	1	-0.551445	0.00771959	5
ENSDARG00000008573	fam20b	-0.0762725	1	0.130114	1	-0.552422	0.0352258	5
ENSDARG00000070217	minos1	-0.284822	1	0.171744	1	-0.555069	0.0241582	5
ENSDARG00000009401	vcanb	-0.130254	1	-0.109438	1	-0.555485	0.0081735	5
ENSDARG00000009553	gng3	0.0117416	1	0.156957	1	-0.55597	0.0499254	5
ENSDARG00000014068	pgam1b	0.0742058	1	-0.0141725	1	-0.559937	0.0180844	5
ENSDARG00000079823	si:dkey-190g11.7	-0.223359	1	0.0474746	1	-0.560509	0.0170085	5
ENSDARG00000052304	uqcrc1	-0.308166	1	-0.0722629	1	-0.560598	0.00661307	5
ENSDARG00000036684	ndufa7	-0.25989	1	0.081773	1	-0.561699	0.0299392	5
ENSDARG00000019856	atp1a1b	0.0336964	1	-0.123872	1	-0.563665	0.00972256	5
ENSDARG00000076290	calrl2	-0.00295015	1	-0.0619842	1	-0.566063	0.0060224	5
ENSDARG00000019338	adprhl2	-0.181986	1	0.138794	1	-0.566742	0.0326567	5
ENSDARG00000007654	nsfa	0.107958	1	-0.135892	1	-0.56684	0.023625	5
ENSDARG00000087263	NA	0.0125686	1	0.0536793	1	-0.567868	0.0269836	5
ENSDARG00000044540	fkbp2	-0.0844271	1	0.0917051	1	-0.569219	0.0139688	5
ENSDARG00000071658	ywhag2	0.00333363	1	0.0904077	1	-0.572411	0.00816738	5
ENSDARG00000011141	dpysl5a	-0.0731181	1	-0.313412	0.952994	-0.574411	0.00661788	5
ENSDARG00000046154	apooa	-0.072197	1	0.146982	1	-0.574823	0.0492567	5
ENSDARG00000020679	clpp	-0.194223	1	-0.0574791	1	-0.575145	0.0164876	5
ENSDARG00000021113	ptmaa	-0.119688	1	0.0637759	1	-0.577093	0.00345939	5
ENSDARG00000032836	pvalb5	-0.0839242	1	0.354233	1	-0.579735	0.0326954	5
ENSDARG00000019332	ndufb4	-0.176713	1	0.224983	1	-0.580906	0.00788271	5
ENSDARG00000019489	gtf2b	-0.100057	1	0.0795496	1	-0.581717	0.00968297	5
ENSDARG00000036549	agpat3	-0.0257952	1	-0.323443	0.991355	-0.583513	0.00845515	5
ENSDARG00000051986	ndufs8a	-0.167849	1	-0.035373	1	-0.583944	0.00462812	5
ENSDARG00000033201	zgc:101840	0.0467171	1	0.0797805	1	-0.585255	0.0364817	5
ENSDARG00000004665	hspa5	0.226802	1	0.219232	1	-0.585623	0.00356493	5
ENSDARG00000071691	uqcrc2b	-0.312648	1	-0.0583571	1	-0.586057	0.00464604	5
ENSDARG00000038881	acaa2	-0.228146	1	-0.0962753	1	-0.591981	0.0060691	5
ENSDARG00000016128	ap3m2	0.0148142	1	-0.0161947	1	-0.592043	0.00989273	5
ENSDARG00000013414	lin7a	-0.256483	1	-0.0920943	1	-0.592955	0.0226318	5
ENSDARG00000053130	pcp4a	0.0579735	1	0.356384	1	-0.595284	0.0395338	5
ENSDARG00000070929	sox14	-0.00931593	1	-0.246996	1	-0.595554	0.0261857	5
ENSDARG00000015385	ndufs3	-0.174897	1	0.120728	1	-0.595807	0.00520778	5
ENSDARG00000039435	rgs17	0.141995	1	-0.100721	1	-0.596258	0.0363087	5
ENSDARG00000045814	samm50	-0.354962	1	-0.0724255	1	-0.596736	0.0117521	5
ENSDARG00000045014	tuba2	-0.047683	1	-0.10916	1	-0.598113	0.00378162	5
ENSDARG00000034309	cox10	-0.158293	1	-0.102132	1	-0.601936	0.013842	5
ENSDARG00000039062	morn4	-0.203429	1	-0.0872488	1	-0.602512	0.0370935	5
ENSDARG00000090462	mrpl20	-0.180551	1	0.0409965	1	-0.604402	0.0236819	5
ENSDARG00000075677	mrpl17	-0.177305	1	0.155704	1	-0.605646	0.0168444	5
ENSDARG00000040100	si:dkey-95h12.1	-0.0629867	1	-0.112172	1	-0.60608	0.0430543	5
ENSDARG00000087443	zgc:91861	-0.271925	1	-0.0141066	1	-0.610433	0.00428043	5
ENSDARG00000087198	cthrc1a	-0.121676	1	-0.394214	0.54164	-0.614267	0.0087168	5
ENSDARG00000012563	pdss2	-0.328727	1	0.221281	1	-0.614808	0.0369267	5
ENSDARG00000057805	mrpl28	-0.236249	1	0.120471	1	-0.617472	0.00708652	5
ENSDARG00000024954	tmed4	-0.052828	1	-0.12397	1	-0.618554	0.00852346	5
ENSDARG00000029331	atxn7l3	-0.0109722	1	-0.165973	1	-0.618859	0.0404909	5
ENSDARG00000078854	NA	0.0527952	1	0.446383	0.903501	-0.620026	0.035873	5
ENSDARG00000070358	zgc:103571	-0.013997	1	0.229896	1	-0.62271	0.028383	5
ENSDARG00000007941	hmx4	0.147215	1	0.154456	1	-0.622873	0.033075	5
ENSDARG00000013333	ndufa10	-0.190297	1	0.00274076	1	-0.624903	0.00234737	5
ENSDARG00000057672	ppapdc1b	-0.0427773	1	0.193736	1	-0.625336	0.00917702	5
ENSDARG00000057571	pgam2	-0.439364	0.543466	0.0240965	1	-0.629082	0.00202956	5
ENSDARG00000026070	cd82b	-0.10628	1	-0.218184	1	-0.632216	0.00379382	5
ENSDARG00000041071	jagn1a	0.0651031	1	0.180415	1	-0.632227	0.0164876	5
ENSDARG00000077505	rbp4	0.0907781	1	0.483256	0.339894	-0.632827	0.00115655	5
ENSDARG00000055216	tuba1l	-0.0763416	1	-0.0299101	1	-0.633731	0.000902933	5
ENSDARG00000070479	tspan13b	0.00467652	1	0.172674	1	-0.634764	0.0300701	5
ENSDARG00000090540	sv2b	-0.0103122	1	0.0250885	1	-0.635059	0.0135309	5
ENSDARG00000062460	sgk3	-0.033268	1	-0.332188	0.952994	-0.637497	0.0337387	5
ENSDARG00000019304	phactr3b	0.208473	1	-0.0647679	1	-0.637949	0.0251659	5
ENSDARG00000043177	lsm1	-0.0868928	1	0.0560028	1	-0.640755	0.0375748	5
ENSDARG00000042428	gstt1a	-0.265895	1	0.15533	1	-0.64082	0.00261724	5
ENSDARG00000037647	rnf175	-0.223264	1	0.278361	1	-0.641044	0.013842	5
ENSDARG00000079578	rbpms2	0.0601555	1	-0.451315	0.44635	-0.643136	0.00552727	5
ENSDARG00000058008	six3a	-0.134924	1	-0.0533602	1	-0.646852	0.0130339	5
ENSDARG00000052764	chrnb3a	-0.00322959	1	-0.112463	1	-0.648334	0.0416074	5
ENSDARG00000014462	rab3c	0.238675	1	-0.0493589	1	-0.654162	0.0189858	5
ENSDARG00000027009	zgc:85777	0.0198165	1	0.0551914	1	-0.654361	0.0287222	5
ENSDARG00000038859	rgs20	0.0171891	1	-0.247246	1	-0.654663	0.043044	5
ENSDARG00000090963	si:ch211-222g5.3	0.173352	1	0.141178	1	-0.654764	0.0412619	5
ENSDARG00000011301	nae1	-0.0648767	1	0.0209804	1	-0.654964	0.0025673	5
ENSDARG00000017294	gnai2	-0.0464398	1	-0.228072	1	-0.655475	0.0157426	5
ENSDARG00000062372	nrd1	-0.200989	1	-0.0977458	1	-0.66027	0.0248991	5
ENSDARG00000005842	cd9a	-0.0476	1	0.175779	1	-0.660958	0.0122615	5
ENSDARG00000045131	id4	0.0342043	1	0.0384761	1	-0.664369	0.00468014	5
ENSDARG00000063911	mt-atp6	-0.199868	1	0.0806227	1	-0.665027	0.0357897	5
ENSDARG00000017775	atp5g3a	-0.299847	1	-0.0197341	1	-0.666804	0.000901646	5
ENSDARG00000034504	lmo1	-0.0260276	1	-0.0103197	1	-0.666997	0.00437577	5
ENSDARG00000007697	fabp7a	0.15528	1	0.0500639	1	-0.669039	0.000476966	5
ENSDARG00000013749	zgc:92113	-1.23354	4.52e-05	-0.615663	0.319582	-0.669335	0.0571192	5
ENSDARG00000013292	tmem179	0.00145755	1	0.235932	1	-0.670896	0.0399183	5
ENSDARG00000033556	NA	-0.0901813	1	-0.0473067	1	-0.671009	0.011033	5
ENSDARG00000060594	hadhab	-0.346684	1	-0.248891	1	-0.671413	0.000747519	5
ENSDARG00000088593	chst1	-0.209201	1	-0.143348	1	-0.672025	0.0185007	5
ENSDARG00000078350	lrrc24	-0.22474	1	-0.234005	1	-0.672633	0.0402776	5
ENSDARG00000069673	chid1	0.0760648	1	0.0605531	1	-0.675153	0.0236722	5
ENSDARG00000059960	si:ch211-251b21.2	0.0186421	1	-0.250838	1	-0.67561	0.0108634	5
ENSDARG00000029439	atp2a2a	-0.244534	1	-0.45254	0.840022	-0.677776	0.00557177	5
ENSDARG00000086288	scg3	0.0434805	1	-0.0761358	1	-0.678838	0.00224884	5
ENSDARG00000057147	NA	-0.434521	0.70295	-0.0526696	1	-0.680523	0.000796346	5
ENSDARG00000088357	acadl	-0.183446	1	-0.232762	1	-0.68403	0.00204654	5
ENSDARG00000036426	zgc:103586	-0.131104	1	-0.104368	1	-0.686905	0.0135704	5
ENSDARG00000026979	si:ch211-236k19.3	0.00096462	1	0.0473665	1	-0.69161	0.0236722	5
ENSDARG00000046085	zgc:64190	0.159733	1	0.0411447	1	-0.696003	0.0165333	5
ENSDARG00000053499	isl2b	0.0771885	1	0.0615804	1	-0.696389	0.00780111	5
ENSDARG00000060656	si:ch211-10a23.2	-0.131252	1	0.043191	1	-0.701843	0.0060224	5
ENSDARG00000004577	zgc:194665	0.0320667	1	0.193879	1	-0.708407	0.0323378	5
ENSDARG00000052072	zgc:114162	-0.2277	1	-0.396075	0.953692	-0.708674	0.0241582	5
ENSDARG00000040048	si:ch211-15e22.3	-0.282621	1	0.332328	1	-0.708846	0.0309248	5
ENSDARG00000002768	pvalb2	-0.772234	0.0903452	-0.307696	1	-0.709316	0.0359593	5
ENSDARG00000014915	ndufab1	-0.292784	1	0.210796	1	-0.709818	0.000500397	5
ENSDARG00000078102	si:ch211-150i13.1	-0.0346039	1	-0.0904851	1	-0.710476	0.00696256	5
ENSDARG00000021595	lhfpl3	-0.11011	1	-0.0441012	1	-0.710995	0.029959	5
ENSDARG00000060601	rgs7bpa	-0.110162	1	-0.349805	1	-0.715731	0.0245563	5
ENSDARG00000043257	ckbb	0.0230839	1	-0.078938	1	-0.715771	0.000105396	5
ENSDARG00000091571	NA	-0.0150037	1	0.202604	1	-0.716392	0.0449201	5
ENSDARG00000035579	si:dkey-174n20.1	-0.104969	1	-0.0134569	1	-0.720117	0.043044	5
ENSDARG00000016301	zgc:65894	0.0787767	1	0.0473556	1	-0.720135	0.00204654	5
ENSDARG00000037840	actc1b	-0.355443	1	-0.254065	0.969205	-0.722789	7.35e-05	5
ENSDARG00000004023	isl1	-0.00656019	1	0.0215668	1	-0.723012	0.000318714	5
ENSDARG00000014866	hprt1l	-0.192399	1	-0.228955	1	-0.725731	0.0240099	5
ENSDARG00000074715	stk17a	-0.146948	1	-0.134689	1	-0.725851	0.00345939	5
ENSDARG00000044975	zgc:153629	-0.546165	0.867152	-0.359834	0.947282	-0.72842	0.0214115	5
ENSDARG00000056008	zgc:73293	-0.298662	1	0.0778067	1	-0.728888	0.000108748	5
ENSDARG00000058039	bhlhe22	-0.060801	1	0.0149589	1	-0.732069	0.000881437	5
ENSDARG00000036577	atp6v0cb	0.0102997	1	0.142869	1	-0.740104	0.00535723	5
ENSDARG00000012772	zgc:153845	0.105602	1	0.309335	1	-0.7405	0.0090611	5
ENSDARG00000039203	zgc:110130	-0.0769766	1	0.177458	1	-0.742942	0.0303072	5
ENSDARG00000038900	acadm	-0.295275	1	-0.00945132	1	-0.74444	0.000214503	5
ENSDARG00000030177	uchl3	-0.313071	1	0.133325	1	-0.744468	0.000666065	5
ENSDARG00000079280	dhrsx	0.0116381	1	-0.0568907	1	-0.746363	0.0179842	5
ENSDARG00000035872	hsd17b12b	-0.17891	1	0.0575254	1	-0.74803	0.00212341	5
ENSDARG00000005840	got2b	-0.415935	0.60695	-0.250577	0.941101	-0.755404	7.48e-05	5
ENSDARG00000070386	zgc:153260	-0.176056	1	-0.099538	1	-0.756972	0.00041427	5
ENSDARG00000078701	prdm13	0.0950202	1	-0.147214	1	-0.760404	0.00151302	5
ENSDARG00000077367	ntng2a	-0.0460576	1	-0.0841734	1	-0.767353	0.0369565	5
ENSDARG00000045463	rala	-0.167635	1	-0.0453099	1	-0.772477	0.000515685	5
ENSDARG00000061889	ppcs	0.0435404	1	0.0627323	1	-0.773338	0.0376204	5
ENSDARG00000042631	glrx2	0.0379641	1	-0.0235964	1	-0.775531	0.0384253	5
ENSDARG00000004697	rxrgb	0.0339984	1	0.0475707	1	-0.780654	0.0140996	5
ENSDARG00000038634	wu:fq26c12	-0.168196	1	0.606272	0.488428	-0.783951	0.00816738	5
ENSDARG00000070539	arf3a	0.0551906	1	0.16448	1	-0.787533	0.01329	5
ENSDARG00000002311	fabp11b	-0.189997	1	0.0287377	1	-0.791598	0.0274375	5
ENSDARG00000070473	parp6b	-0.221341	1	-0.161983	1	-0.804026	0.0272444	5
ENSDARG00000075270	NA	-0.244818	1	-0.118378	1	-0.805787	0.00371834	5
ENSDARG00000038198	wu:fj41e11	-0.0445378	1	0.310191	1	-0.813374	0.00591171	5
ENSDARG00000055190	slc17a5	-0.00686152	1	-0.127922	1	-0.815975	0.000219907	5
ENSDARG00000019417	gadd45g	-0.201233	1	0.0950364	1	-0.818647	0.00546229	5
ENSDARG00000059057	zgc:109987	-0.132413	1	0.131535	1	-0.818805	0.0402776	5
ENSDARG00000044541	ppp1r14ba	-0.0803126	1	-0.0744482	1	-0.820779	3.14e-05	5
ENSDARG00000056004	sprn	-0.0771648	1	-0.0310401	1	-0.823354	0.029959	5
ENSDARG00000036878	zgc:91852	-0.0544345	1	0.340767	1	-0.827695	0.0148823	5
ENSDARG00000045898	si:ch211-152c2.3	0.087719	1	0.142045	1	-0.831964	0.000200952	5
ENSDARG00000044375	zgc:158291	0.0424982	1	-0.573715	0.834326	-0.837375	0.0256287	5
ENSDARG00000003994	syt9a	0.0384266	1	-0.34842	1	-0.83749	0.00936659	5
ENSDARG00000091119	NA	-0.387069	1	-0.399957	1	-0.842087	0.0199235	5
ENSDARG00000002210	stk25a	-0.327049	1	0.541893	0.941101	-0.843563	0.0173075	5
ENSDARG00000056742	crmp1	-0.120475	1	-0.425724	1	-0.84362	0.0236819	5
ENSDARG00000074169	NA	-0.361832	1	-0.381236	1	-0.847005	0.00852806	5
ENSDARG00000035997	zfpm2b	0.249319	1	-0.511035	0.583702	-0.852768	0.000959679	5
ENSDARG00000037997	tubb5	-0.141359	1	-0.244229	1	-0.855943	7.11e-07	5
ENSDARG00000069336	rnasekb	0.0357774	1	-0.259985	1	-0.856205	0.0126598	5
ENSDARG00000089885	slc16a12b	-0.00359938	1	-0.25743	1	-0.858735	7.49e-05	5
ENSDARG00000041062	calb2a	0.10038	1	0.0428394	1	-0.862017	0.0335508	5
ENSDARG00000015349	mfge8a	-0.441732	1	-0.0738508	1	-0.866544	0.000804021	5
ENSDARG00000008861	tfap2e	0.142705	1	-0.0251605	1	-0.868944	0.000105838	5
ENSDARG00000087055	NA	-0.0237976	1	-0.060935	1	-0.869772	5.04e-05	5
ENSDARG00000012667	tfap2b	0.0960418	1	-0.35387	1	-0.877773	0.0137693	5
ENSDARG00000054683	prdm8b	-0.0874103	1	-0.302876	1	-0.879553	0.0113942	5
ENSDARG00000054817	zgc:109984	-0.334586	1	-0.699831	0.571068	-0.88117	0.00926399	5
ENSDARG00000003517	impa1	-0.208335	1	0.144183	1	-0.881204	7.78e-05	5
ENSDARG00000093531	slc37a4b	-0.606444	1	-0.252243	1	-0.882722	0.00968297	5
ENSDARG00000056347	rab3aa	0.034108	1	0.0846864	1	-0.882848	0.000396873	5
ENSDARG00000035631	sdf2l1	-0.218423	1	-0.35166	0.870821	-0.884572	4.32e-05	5
ENSDARG00000029239	syt9b	-0.0487067	1	0.0178094	1	-0.885129	0.00816738	5
ENSDARG00000045904	nr2e3	-0.10701	1	-0.613296	0.251252	-0.885539	0.000663401	5
ENSDARG00000087100	NA	0.0398541	1	0.107395	1	-0.888359	0.0228728	5
ENSDARG00000024277	zgc:64177	-0.25021	1	0.00611113	1	-0.893558	0.00921454	5
ENSDARG00000067851	lcn15	-0.0245083	1	0.0293012	1	-0.894587	0.0398377	5
ENSDARG00000075629	NA	-0.28195	1	0.0554042	1	-0.89762	0.0160284	5
ENSDARG00000071336	mif	-0.360988	1	0.371103	1	-0.900048	0.000564963	5
ENSDARG00000041621	bbs2	-0.0178965	1	-0.249225	1	-0.903301	0.000255179	5
ENSDARG00000068716	cuedc1a	0.00592456	1	-0.229166	1	-0.906293	0.0210524	5
ENSDARG00000002192	aspn	0.221904	1	-0.317386	1	-0.907902	0.00467753	5
ENSDARG00000003570	hsp90b1	-0.169707	1	-0.135419	1	-0.910452	1.95e-07	5
ENSDARG00000077180	slc37a4b	-0.589396	0.743668	-0.470594	0.835531	-0.91582	0.00113189	5
ENSDARG00000029544	id2b	0.00905643	1	0.327762	1	-0.929057	0.000893513	5
ENSDARG00000038068	ddx5	-0.291899	1	-0.258931	1	-0.929179	8.29e-08	5
ENSDARG00000029761	mpp6b	0.145045	1	-0.21291	1	-0.930231	3.24e-06	5
ENSDARG00000068708	ifrd1	-0.205989	1	-0.347369	0.646938	-0.941578	1.95e-07	5
ENSDARG00000030844	klf11a	-0.326267	1	-0.37868	0.834742	-0.943052	1.82e-06	5
ENSDARG00000018266	mthfd1a	-0.0675295	1	-0.267228	1	-0.946498	5.46e-06	5
ENSDARG00000039827	bbs5	-0.16247	1	0.0997939	1	-0.947325	0.0104701	5
ENSDARG00000074892	pde6d	0.223096	1	0.0330647	1	-0.948361	0.00020958	5
ENSDARG00000055118	mylipb	-0.0557649	1	0.239552	1	-0.952692	0.0300134	5
ENSDARG00000045141	aqp8a.1	-0.873083	0.0236466	-0.3613	0.967789	-0.953774	0.000816106	5
ENSDARG00000061265	si:dkey-101k6.3	-0.214767	1	-0.242507	1	-0.968475	0.000429083	5
ENSDARG00000035309	entpd3	0.0731188	1	-0.0580599	1	-0.968486	0.00258912	5
ENSDARG00000013687	si:ch211-212d10.4	-0.0640017	1	-0.580096	1	-0.976646	0.0111131	5
ENSDARG00000074221	zgc:172302	0.213023	1	-0.00756456	1	-0.978391	0.0133086	5
ENSDARG00000070951	hmga1b	-0.163647	1	-0.259032	1	-0.985892	0.000858208	5
ENSDARG00000091683	cnrip1a	-0.0467079	1	0.0651477	1	-0.986827	7.23e-07	5
ENSDARG00000070037	rgs8	0.128963	1	0.298032	1	-0.987935	0.0218434	5
ENSDARG00000088900	si:dkey-21o19.2	-0.22419	1	-0.84452	0.0503092	-0.992813	0.00035733	5
ENSDARG00000052558	si:ch211-216k22.9	-0.0134319	1	-0.218164	1	-0.993501	0.00018919	5
ENSDARG00000052039	caspb	-0.168433	1	-0.285251	1	-0.99477	0.0141597	5
ENSDARG00000040008	neurod6a	-0.207842	1	0.0931825	1	-0.999501	0.00704381	5
ENSDARG00000031465	dgat1a	0.14271	1	-0.140408	1	-1.00907	0.00241549	5
ENSDARG00000090760	si:zfos-656f9.2	-0.379014	1	-1.02635	0.221311	-1.0246	0.0475772	5
ENSDARG00000076639	NA	-0.0202575	1	0.0228254	1	-1.03244	0.00625682	5
ENSDARG00000008788	camk1gb	-0.0985594	1	-0.735949	0.567673	-1.03746	0.0100951	5
ENSDARG00000019566	neurod	0.096871	1	-0.0453018	1	-1.03978	4.13e-05	5
ENSDARG00000044447	NA	0.140286	1	-0.070311	1	-1.04851	0.0368461	5
ENSDARG00000010385	sept4a	-0.217428	1	-0.693036	0.692957	-1.05696	0.0081735	5
ENSDARG00000031952	mb	-0.209454	1	-0.702146	0.087329	-1.06131	3.45e-05	5
ENSDARG00000033599	zgc:100906	0.0320628	1	0.0319129	1	-1.06828	1.65e-06	5
ENSDARG00000070863	cspg5b	0.0789244	1	-0.544839	1	-1.07581	0.0169639	5
ENSDARG00000037345	si:ch73-52e5.2	-0.0481897	1	-0.0328004	1	-1.07729	0.00753872	5
ENSDARG00000033760	pmelb	-0.108957	1	-0.215867	1	-1.08192	0.000171718	5
ENSDARG00000038618	cpt2	-0.26884	1	-0.295826	1	-1.08533	3.28e-07	5
ENSDARG00000045926	crabp1a	-0.294158	1	-0.424836	1	-1.08976	0.000995116	5
ENSDARG00000070734	dyrk4	-0.74773	0.839885	-0.476609	1	-1.0899	0.00656123	5
ENSDARG00000005943	NA	-0.385525	1	0.255482	1	-1.09683	0.0326936	5
ENSDARG00000033140	pppde2a	0.324304	1	0.247894	1	-1.1062	4.49e-07	5
ENSDARG00000068883	tspan13a	-0.18966	1	-0.485422	0.815615	-1.11616	0.000220054	5
ENSDARG00000036058	gnao1b	0.0660384	1	0.0998791	1	-1.12311	0.00189169	5
ENSDARG00000028098	zgc:162337	-0.767432	0.633705	-0.434941	1	-1.13035	0.00453863	5
ENSDARG00000068738	cox5b2	-1.04091	0.704565	-0.940113	0.398525	-1.13562	0.0281002	5
ENSDARG00000045685	cntn1b	0.127795	1	-0.0763328	1	-1.14096	2.42e-05	5
ENSDARG00000087324	crygm2d1	0.0818347	1	-0.374677	0.990286	-1.14232	0.000571344	5
ENSDARG00000017860	rgs5b	-0.0129812	1	0.25092	1	-1.17464	0.0245563	5
ENSDARG00000036344	calb2b	0.116088	1	0.253288	1	-1.17664	1.26e-06	5
ENSDARG00000012610	saga	0.148803	1	0.0916786	1	-1.1827	0.0373892	5
ENSDARG00000058285	cpt1b	-0.435043	1	-0.135029	1	-1.19492	1.79e-06	5
ENSDARG00000076220	sez6a	-0.156854	1	-0.373791	1	-1.20395	0.0136176	5
ENSDARG00000069498	phkg1b	-0.529912	1	-0.348974	1	-1.21011	1.28e-06	5
ENSDARG00000032705	foxg1b	-0.014689	1	-0.334535	1	-1.21822	6.6e-10	5
ENSDARG00000031600	rd3	-0.0561425	1	-0.0758617	1	-1.23721	1.43e-06	5
ENSDARG00000014179	pfkma	-0.608346	0.0206706	-0.302596	0.870821	-1.26222	1.65e-12	5
ENSDARG00000014233	sept8b	-0.218154	1	0.000800803	1	-1.26768	0.000101237	5
ENSDARG00000003191	pkm2b	-0.981024	5.63e-08	-0.753208	8.8e-05	-1.27081	3.28e-14	5
ENSDARG00000031316	six6b	-0.0451866	1	-0.0769169	1	-1.27725	1.16e-09	5
ENSDARG00000052917	im:7154842	0.0953319	1	0.0111098	1	-1.28374	0.000877999	5
ENSDARG00000054288	zgc:63972	0.330113	1	0.0973767	1	-1.28506	0.0267403	5
ENSDARG00000037646	rgs11	0.189304	1	0.350892	1	-1.32724	0.0426838	5
ENSDARG00000023683	cacna1f	0.202742	1	-0.604505	1	-1.33231	0.0136887	5
ENSDARG00000076693	si:ch211-212n6.8	-0.00719499	1	-0.3846	1	-1.35417	0.00455036	5
ENSDARG00000057751	si:ch211-145c23.4	-0.462672	1	-0.469394	1	-1.36091	0.0475772	5
ENSDARG00000001910	rorab	-0.0316182	1	-0.172945	1	-1.36529	6.42e-13	5
ENSDARG00000044632	myo7ab	0.131927	1	-0.0763282	1	-1.36913	0.000526649	5
ENSDARG00000042970	gng8	-0.495877	1	-0.0288861	1	-1.42054	0.0119139	5
ENSDARG00000037337	cnrip1b	0.219094	1	-0.18142	1	-1.42091	0.0138187	5
ENSDARG00000027355	slc25a4	-0.995774	1.69e-08	-0.542089	0.0166631	-1.45216	8.08e-19	5
ENSDARG00000011983	zgc:136908	-0.812438	1	-0.771565	0.765555	-1.47943	0.00250648	5
ENSDARG00000020544	rem1	0.0257504	1	-0.257143	1	-1.50803	5.75e-06	5
ENSDARG00000034420	irx6a	-0.283299	1	-0.563169	1	-1.52	6.97e-05	5
ENSDARG00000043483	otx5	0.112516	1	-1.13154	0.288187	-1.54246	0.00259886	5
ENSDARG00000087164	crygm2d4	-0.133096	1	-0.68097	1	-1.5741	0.02799	5
ENSDARG00000077236	hspb6	-0.18904	1	-1.44251	0.0010711	-1.58567	1.83e-06	5
ENSDARG00000053502	cryaa	-0.110241	1	-1.04904	0.490859	-1.6171	0.00397982	5
ENSDARG00000069095	gls2	-0.31086	1	-0.447014	1	-1.63544	0.0310926	5
ENSDARG00000060354	samd7	0.386917	1	-0.20414	1	-1.64657	6.96e-09	5
ENSDARG00000070107	six7	0.184497	1	-0.858886	0.678841	-1.66169	0.000189363	5
ENSDARG00000056084	igsf21b	0.288173	1	0.472998	1	-1.66739	0.00244135	5
ENSDARG00000009477	prkar2ab	0.459569	1	-0.257424	1	-1.67161	0.00115814	5
ENSDARG00000079802	aanat2	-0.1863	1	-0.126027	1	-1.68116	5.71e-05	5
ENSDARG00000056292	vsx1	0.117839	1	-0.533718	0.550955	-1.68545	1.26e-12	5
ENSDARG00000083588	NA	-0.144443	1	0.205777	1	-1.69793	0.00178184	5
ENSDARG00000086658	si:ch211-212n6.16	0.0147017	1	-0.694577	0.970085	-1.6986	0.0068379	5
ENSDARG00000096242	wu:fb08e07	0.938804	1	0.386234	1	-1.73269	3.67e-08	5
ENSDARG00000089724	NA	-0.128612	1	-0.178412	1	-1.73945	0.0328382	5
ENSDARG00000089326	arhgap20	0.216474	1	-0.817637	0.852809	-1.77597	4.32e-05	5
ENSDARG00000023181	pcp4l1	0.404788	1	0.126697	1	-1.77697	0.0214909	5
ENSDARG00000006467	pcdh8	0.133667	1	-0.58528	1	-1.77747	0.00507635	5
ENSDARG00000006206	pou4f3	-0.839637	1	-0.303227	1	-1.78814	0.00057529	5
ENSDARG00000052575	arl13a	0.460316	1	0.882078	0.834326	-1.7958	0.00207813	5
ENSDARG00000057460	crygm2d13	-0.138616	1	-0.655698	1	-1.80585	0.0194029	5
ENSDARG00000059381	NA	-0.750707	1	-0.820778	1	-1.80864	0.0296439	5
ENSDARG00000086917	si:ch211-212n6.18	-0.0589228	1	-0.703211	0.990286	-1.82653	0.00311	5
ENSDARG00000094696	si:dkey-201c13.2	-0.774984	1	-0.576916	1	-1.84265	0.0349373	5
ENSDARG00000029230	pnp4b	0.616812	1	0.878532	1	-1.85047	0.00151091	5
ENSDARG00000068474	si:dkey-94e7.2	-0.433232	1	1.1483	1	-1.86932	0.00467843	5
ENSDARG00000052700	si:dkey-162b23.4	0.0617272	1	-0.971969	0.067616	-1.89228	6.36e-13	5
ENSDARG00000037588	bhlhe23	0.0843994	1	-0.593157	1	-1.90795	5.16e-07	5
ENSDARG00000012366	fbp2	-1.35795	0.0242555	-0.79914	0.541377	-1.90833	6.45e-06	5
ENSDARG00000069792	crygm2d5	-0.221706	1	-0.819718	1	-1.9267	0.0193793	5
ENSDARG00000061149	nrn1lb	0.0512452	1	0.335772	1	-1.95509	0.0358573	5
ENSDARG00000034007	prom1b	-0.0695211	1	-0.304599	1	-2.00499	0.0164835	5
ENSDARG00000039444	NA	0.115939	1	-0.391952	1	-2.00966	6.35e-06	5
ENSDARG00000086360	NA	0.0365143	1	-0.25526	1	-2.01106	0.0224477	5
ENSDARG00000010680	gngt2a	0.281892	1	0.194524	1	-2.01919	0.0152979	5
ENSDARG00000051981	zgc:165520	0.270911	1	-0.747406	1	-2.02407	7.41e-05	5
ENSDARG00000056036	stxbp1b	-0.35901	1	-0.640004	1	-2.0333	0.00879679	5
ENSDARG00000069817	crygm2d8	-0.00824981	1	-0.663747	1	-2.03428	0.000534346	5
ENSDARG00000070511	NA	0.0723081	1	-1.13916	1	-2.03727	0.0197353	5
ENSDARG00000011989	crx	-0.0344204	1	-0.991639	0.854128	-2.06043	0.000329149	5
ENSDARG00000055463	zgc:195063	0.0609659	1	-0.467821	1	-2.08013	0.0328626	5
ENSDARG00000092269	si:dkeyp-41f9.4	-0.776858	1	-2.07378	0.288187	-2.08516	0.00346248	5
ENSDARG00000007480	rpe65a	-0.207662	1	-0.0230975	1	-2.11089	0.00663354	5
ENSDARG00000093753	si:ch211-133l5.5	0.204703	1	-0.0246788	1	-2.11345	0.000822998	5
ENSDARG00000040627	NA	0.0797788	1	-0.559518	1	-2.11619	0.000840496	5
ENSDARG00000058222	mpp4a	-0.0674031	1	0.161548	1	-2.15012	0.00158829	5
ENSDARG00000044199	gnat1	0.104225	1	0.522388	1	-2.1514	0.000350399	5
ENSDARG00000010602	zgc:112294	1.05877	1	-0.525425	1	-2.15575	0.000144476	5
ENSDARG00000037921	gng13b	0.111134	1	-0.0800119	1	-2.1646	1.61e-09	5
ENSDARG00000071394	foxq2	-0.590931	1	-0.798207	1	-2.18032	9.04e-05	5
ENSDARG00000012504	rlbp1a	-0.128654	1	0.126527	1	-2.18066	3.38e-11	5
ENSDARG00000079569	NA	-0.48574	1	1.26675	1	-2.20315	0.0499312	5
ENSDARG00000086030	zgc:162999	-0.0103757	1	-1.72367	0.122918	-2.20507	0.000552564	5
ENSDARG00000019752	rom1a	-0.181959	1	-0.0736128	1	-2.21516	0.00526919	5
ENSDARG00000043961	NA	-0.160763	1	-0.626777	1	-2.22441	2.93e-10	5
ENSDARG00000087663	NA	0.509921	1	-0.308504	1	-2.24293	1.28e-06	5
ENSDARG00000062902	si:dkey-220f10.4	0.585778	1	0.00401395	1	-2.24481	1e-09	5
ENSDARG00000017532	si:ch211-195e3.4	0.0739918	1	-0.199781	1	-2.25662	0.00437577	5
ENSDARG00000028396	fkbp5	0.479544	1	-1.12853	0.751919	-2.27696	0.00250648	5
ENSDARG00000011640	syt5b	-0.0121171	1	-0.181796	1	-2.29244	0.00503068	5
ENSDARG00000077652	NA	0.897517	1	-0.62238	1	-2.29559	0.000963078	5
ENSDARG00000070726	cnga3a	0.100609	1	-1.15283	0.74062	-2.3357	0.000261581	5
ENSDARG00000040257	zgc:110221	0.484542	1	0.197798	1	-2.3889	0.0297393	5
ENSDARG00000091148	zgc:162402	-0.312561	1	-1.48024	0.870821	-2.41813	0.047179	5
ENSDARG00000096207	si:ch73-263o4.3	NA	NA	-1.92032	1	-2.43182	0.0247648	5
ENSDARG00000089972	NA	NA	1	-1.3161	1	-2.43538	0.0146944	5
ENSDARG00000045139	ca7	-0.620062	1	-0.449872	1	-2.47022	0.000458567	5
ENSDARG00000078440	NA	0.983169	1	-1.87428	0.00585376	-2.48667	5.02e-08	5
ENSDARG00000038378	sagb	0.261478	1	-0.478521	1	-2.48768	0.00125165	5
ENSDARG00000028478	NA	-0.0901957	1	-0.382234	1	-2.48946	0.0176707	5
ENSDARG00000054797	zgc:153441	-1.70992	1	-0.824405	1	-2.50371	1.21e-08	5
ENSDARG00000075837	si:dkey-1d7.3	-0.0940049	1	-0.96179	0.818146	-2.52747	6.43e-08	5
ENSDARG00000095831	si:ch211-175f12.2	1.0238	1	0.556197	1	-2.52987	0.0112276	5
ENSDARG00000041382	si:dkey-283b15.2	-0.554889	1	-1.29977	0.134513	-2.53047	5.8e-11	5
ENSDARG00000007788	atp2b1b	0.184396	1	-0.403385	1	-2.53113	0.0167248	5
ENSDARG00000026926	rom1b	-0.815475	1	0.403549	1	-2.56619	0.00615705	5
ENSDARG00000076820	xkr8.2	-0.0642002	1	-1.00257	1	-2.57144	0.043044	5
ENSDARG00000070467	si:dkey-189l3.1	0.281125	1	0.0378409	1	-2.58211	0.0099076	5
ENSDARG00000094990	si:dkey-91f15.1	-0.203375	1	0.382272	1	-2.59312	7.45e-11	5
ENSDARG00000076572	crygm2d7	0.150672	1	-1.43977	0.991355	-2.59646	0.0352258	5
ENSDARG00000070827	zgc:112242	-0.298188	1	-1.32821	0.194699	-2.5996	1.1e-10	5
ENSDARG00000092792	zgc:92658	-0.0670582	1	-0.860761	1	-2.61562	0.0190546	5
ENSDARG00000076872	NA	-0.0160267	1	0.388096	1	-2.62325	0.0025944	5
ENSDARG00000039979	tecrl2	0.808104	1	-1.38607	1	-2.6341	0.000879435	5
ENSDARG00000059466	si:ch211-271b14.7	0.407941	1	0.171721	1	-2.64777	0.000122658	5
ENSDARG00000073750	crygm2d9	-0.201708	1	-1.40618	0.274317	-2.66853	0.000218906	5
ENSDARG00000062661	si:ch211-195i6.4	-0.0557542	1	-1.18491	1	-2.66939	0.000543539	5
ENSDARG00000069826	crygm2d15	-0.0181582	1	-1.23779	1	-2.67843	0.045201	5
ENSDARG00000020814	faimb	0.669269	1	-0.300023	1	-2.73038	0.0136293	5
ENSDARG00000043847	si:ch211-45m15.1	0.750527	1	-0.182014	1	-2.73203	1.58e-05	5
ENSDARG00000086912	zgc:86723	-0.00895948	1	-1.09454	0.892922	-2.76815	0.000657071	5
ENSDARG00000028846	arl3l1	-0.392691	1	-0.326415	1	-2.8212	0.000327693	5
ENSDARG00000087873	NA	0.142055	1	0.0513795	1	-2.82149	9.42e-17	5
ENSDARG00000012126	zgc:109965	-0.0971538	1	-0.452434	1	-2.85938	5.8e-08	5
ENSDARG00000088687	zgc:165347	-0.366794	1	-1.2989	0.8674	-2.86479	0.00490227	5
ENSDARG00000075295	si:ch211-194j14.1	0.146722	1	-0.149296	1	-2.88857	3.17e-05	5
ENSDARG00000004358	gnb3a	0.0982226	1	-0.548974	1	-2.9736	0.000458567	5
ENSDARG00000076055	si:dkey-86e23.2	0.00894665	1	-0.37926	1	-3.02486	6.13e-09	5
ENSDARG00000010958	glmnb	-0.0474918	1	0.627836	1	-3.06613	8.26e-08	5
ENSDARG00000033832	ampd1	-3.03745	0.0103931	-2.99328	5.1e-05	-3.08974	1.36e-06	5
ENSDARG00000027495	elovl4b	-0.219042	1	-0.781936	1	-3.0965	0.000118564	5
ENSDARG00000026855	cacna2d4a	-0.0855159	1	-0.0192061	1	-3.1264	0.0237369	5
ENSDARG00000058200	si:dkey-11p10.9	0.119197	1	1.23916	1	-3.1534	0.0343577	5
ENSDARG00000021345	prph2l	0.762914	1	0.0905589	1	-3.17851	2.46e-06	5
ENSDARG00000062906	si:ch211-12e13.7	-1.56281	1	-0.244879	1	-3.18298	0.00320792	5
ENSDARG00000089439	NA	0.137943	1	-0.0999227	1	-3.24137	1.62e-05	5
ENSDARG00000061101	snx19a	-0.954194	1	-1.00814	1	-3.26978	8.3e-06	5
ENSDARG00000052223	zgc:114180	-0.0916335	1	-0.861635	1	-3.38694	2.72e-06	5
ENSDARG00000076790	si:ch211-55g3.6	-0.476204	1	-1.68667	0.645765	-3.40132	0.0012278	5
ENSDARG00000019902	rcv1	-0.17368	1	-0.202817	1	-3.4569	0.00823813	5
ENSDARG00000030750	NA	0.330033	1	0.315947	1	-3.46416	0.0423774	5
ENSDARG00000038770	zgc:103625	0.503182	1	0.179317	1	-3.62459	1.54e-10	5
ENSDARG00000058103	glra4b	-0.944514	1	0.237808	1	-3.62864	0.000938411	5
ENSDARG00000005776	guk1	-0.208825	1	0.100819	1	-3.62893	0.0304038	5
ENSDARG00000038894	tmx3	0.109146	1	-1.08108	1	-3.69774	3.28e-07	5
ENSDARG00000027236	rs1	-0.359626	1	-0.100514	1	-3.77623	0.0117686	5
ENSDARG00000089063	si:dkey-68l7.3	-0.224508	1	-1.39883	1	-3.83723	0.0261857	5
ENSDARG00000076565	NA	0.144846	1	1.02301	1	-4.11704	0.0122747	5
ENSDARG00000011113	chrna10	-0.0783942	1	0.398401	1	-5.24925	0.0188221	5
ENSDARG00000069827	crygm2d11	-0.126004	1	-1.5128	1	-5.27653	0.0404811	5
ENSDARG00000094310	si:ch211-255g12.6	NA	1	-4.53667	0.405525	-7.47514	0.00228643	5
ENSDARG00000044671	zgc:85816	-0.168361	1	0.13556	1	3.46547	0.000337309	6
ENSDARG00000078557	NA	0.00539401	1	-0.316221	0.87258	3.30223	1.17e-15	6
ENSDARG00000095744	NA	-0.190329	1	0.753913	0.952994	2.93283	6.02e-12	6
ENSDARG00000094559	zgc:174855	-0.432283	1	1.00427	0.982635	2.92005	1.59e-05	6
ENSDARG00000078962	NA	0.469522	1	0.495442	1	2.7419	0.000307973	6
ENSDARG00000089750	NA	0.106844	1	0.911566	0.106702	2.65557	8.08e-19	6
ENSDARG00000004221	dnah9	-0.218166	1	-0.132285	1	2.53075	0.00755659	6
ENSDARG00000095072	NA	-0.0208831	1	0.947482	0.788549	2.51289	3.18e-07	6
ENSDARG00000090918	NA	-0.0192739	1	0.949922	0.00317897	2.43256	8.09e-25	6
ENSDARG00000074306	wu:fa26c03	0.0130579	1	0.933708	0.032833	2.36875	3.69e-17	6
ENSDARG00000035759	gata4	0.246002	1	-0.017182	1	2.3537	3.52e-06	6
ENSDARG00000087934	NA	-0.434767	1	-0.372141	1	2.33844	4.78e-07	6
ENSDARG00000062632	duox	0.214689	1	-0.00917007	1	2.30814	1.05e-12	6
ENSDARG00000095254	wu:fb37b09	0.185878	1	1.10667	0.0489751	2.2899	1.66e-10	6
ENSDARG00000075527	zgc:174154	-0.14946	1	0.940375	0.105557	2.27617	1.25e-12	6
ENSDARG00000088726	NA	-0.238864	1	-0.643261	1	2.27605	0.00324917	6
ENSDARG00000035602	dao.1	-0.0299707	1	-0.0204403	1	2.10382	1.52e-11	6
ENSDARG00000079376	zgc:174153	0.0701687	1	0.952042	0.00523067	2.01738	1.47e-15	6
ENSDARG00000040569	zgc:112355	-0.032252	1	0.411424	0.950605	1.98225	1.22e-14	6
ENSDARG00000023656	he1a	0.0834836	1	0.892427	0.0371541	1.9363	8.2e-14	6
ENSDARG00000040442	prtgb	-0.0290468	1	-0.00454406	1	1.87958	9.81e-07	6
ENSDARG00000039173	ctsl1b	0.0364067	1	1.08353	0.00857759	1.86666	9.79e-10	6
ENSDARG00000088002	NA	-0.426725	1	-0.374101	1	1.83321	0.0222767	6
ENSDARG00000086509	NA	0.225342	1	-0.149619	1	1.80307	0.0322788	6
ENSDARG00000019122	he1b	0.0345976	1	0.803571	1	1.78144	0.0180534	6
ENSDARG00000078581	NA	0.265695	1	-0.0283265	1	1.76079	0.000666065	6
ENSDARG00000089630	NA	0.0646469	1	0.16196	1	1.703	1.12e-07	6
ENSDARG00000018030	nr6a1a	0.0568044	1	-0.49731	1	1.68803	0.0105637	6
ENSDARG00000059269	NA	-0.0532268	1	-0.185372	1	1.66243	0.0137552	6
ENSDARG00000092833	si:dkeyp-1h4.8	-0.314281	1	0.348197	1	1.66147	0.0185598	6
ENSDARG00000016025	tacr1	-0.370913	1	-0.500845	1	1.65569	0.0224645	6
ENSDARG00000014277	vox	0.336179	1	0.49384	1	1.56534	0.0453484	6
ENSDARG00000012699	si:ch211-55i2.1	0.109077	1	-0.977196	0.0873707	1.56479	0.00204654	6
ENSDARG00000016999	lin28a	0.00467042	1	-0.0284643	1	1.51437	2.86e-07	6
ENSDARG00000044422	acvr2b	-0.0323326	1	0.120119	1	1.48744	0.000429083	6
ENSDARG00000096413	NA	-0.130866	1	-0.340108	1	1.48064	0.000200952	6
ENSDARG00000086703	si:dkey-126g1.7	0.34771	1	0.156143	1	1.40678	0.0330744	6
ENSDARG00000055574	NA	0.138972	1	-1.05727	0.127914	1.39864	0.0186468	6
ENSDARG00000089083	itga7	0.0776394	1	0.254498	1	1.37579	1.42e-09	6
ENSDARG00000095936	si:ch73-303g23.4	-0.00595153	1	-0.159736	1	1.36262	2.95e-10	6
ENSDARG00000025983	l3mbtl3	0.249073	1	-0.474015	1	1.3482	0.00958612	6
ENSDARG00000003462	fech	0.0756905	1	0.311922	1	1.34148	0.00917753	6
ENSDARG00000041706	vgll2a	0.168202	1	0.218474	1	1.31816	0.00618896	6
ENSDARG00000078399	NA	-0.101259	1	-0.184192	1	1.29863	0.000105396	6
ENSDARG00000044098	egr2a	0.0358038	1	-0.0120392	1	1.24316	0.00417304	6
ENSDARG00000087450	NA	0.0233294	1	-0.25813	1	1.22766	0.00395487	6
ENSDARG00000076485	NA	-0.181665	1	-0.531225	1	1.20363	0.045847	6
ENSDARG00000059231	hephl1	0.0368461	1	0.140707	1	1.20198	3.07e-06	6
ENSDARG00000091691	NA	0.175374	1	-0.425132	1	1.19504	0.00494694	6
ENSDARG00000092488	NA	0.0501084	1	-0.0109185	1	1.17475	0.0158164	6
ENSDARG00000089046	NA	0.551824	1	0.0658596	1	1.16264	0.0251659	6
ENSDARG00000054447	NA	-0.0178481	1	-0.452539	1	1.16215	0.0196381	6
ENSDARG00000091090	xirp2b	-0.237778	1	-0.264778	1	1.14877	0.0260379	6
ENSDARG00000067607	srebf1	0.203624	1	0.00629716	1	1.14132	0.0127747	6
ENSDARG00000086356	NA	0.264564	1	-0.440436	1	1.13506	0.00931892	6
ENSDARG00000014218	mecp2	0.164498	1	-0.0681883	1	1.11019	0.0362702	6
ENSDARG00000089996	NA	-0.226927	1	-0.564514	1	1.09377	0.0139533	6
ENSDARG00000088805	nes	0.0508535	1	0.124811	1	1.09291	6.71e-09	6
ENSDARG00000059090	NA	0.00469543	1	-0.116122	1	1.08015	0.0123275	6
ENSDARG00000075759	NA	0.168997	1	-0.215655	1	1.0794	0.0142489	6
ENSDARG00000057353	NA	0.0674003	1	0.179711	1	1.07524	5.62e-08	6
ENSDARG00000012449	si:ch211-169p10.1	0.291682	1	-0.181128	1	1.06924	0.0453484	6
ENSDARG00000019392	stat5.1	0.0668299	1	-0.321778	1	1.06824	0.0137552	6
ENSDARG00000013685	si:ch211-145m1.1	-0.178675	1	-0.402178	1	1.06765	0.0488724	6
ENSDARG00000070721	vdrb	0.215672	1	-0.245177	1	1.06303	0.0133369	6
ENSDARG00000078615	NA	0.0276808	1	-0.189025	1	1.06202	0.0115876	6
ENSDARG00000069929	NA	0.46206	0.957867	0.243689	1	1.05356	7.94e-06	6
ENSDARG00000007370	dysf	0.0525329	1	-0.254505	1	1.05055	1.13e-07	6
ENSDARG00000063666	wtip	0.12284	1	-0.45696	0.95257	1.04408	0.00508709	6
ENSDARG00000007222	rest	0.0696905	1	-0.175259	1	1.0427	4.05e-05	6
ENSDARG00000023316	sim1a	0.218757	1	-0.544301	1	1.04102	0.0362702	6
ENSDARG00000077400	si:ch73-205c16.2	0.0698248	1	-0.165335	1	1.03859	0.012649	6
ENSDARG00000088513	NA	0.0597063	1	-0.471393	1	1.03381	0.0244182	6
ENSDARG00000019709	rhoua	0.137339	1	0.123995	1	1.032	8.13e-05	6
ENSDARG00000060766	NA	0.239353	1	-0.394368	1	1.03146	0.015205	6
ENSDARG00000067859	scospondin	-0.0392536	1	-0.255517	1	1.0188	0.0103596	6
ENSDARG00000032578	pax2b	0.148738	1	-0.149714	1	1.01807	0.00752008	6
ENSDARG00000014480	nr6a1b	0.272235	1	0.120928	1	1.00536	0.0460818	6
ENSDARG00000076149	NA	-0.0187827	1	-0.423291	1	1.00338	0.018668	6
ENSDARG00000088979	NA	0.225767	1	0.0341859	1	1.00076	0.0122615	6
ENSDARG00000073861	NA	0.238365	1	-0.819654	0.355798	0.999964	0.00917753	6
ENSDARG00000039196	greb1l	0.103395	1	-0.0537665	1	0.998375	6.65e-07	6
ENSDARG00000044808	slc4a4b	0.132889	1	-0.257957	1	0.997778	0.00139935	6
ENSDARG00000027464	gnsb	-0.178861	1	-0.330499	1	0.979188	0.00274002	6
ENSDARG00000011190	fgfr1b	0.243618	1	-0.300398	1	0.978572	1.27e-05	6
ENSDARG00000092499	si:ch211-183d21.1	-0.0647221	1	-0.370444	1	0.97765	8.28e-05	6
ENSDARG00000023797	ryr1b	0.274031	1	0.106471	1	0.968047	0.000199286	6
ENSDARG00000088984	NA	0.0562572	1	-0.533235	0.182868	0.954653	3.12e-05	6
ENSDARG00000043646	slc6a8	-0.286598	1	-0.953358	0.0934268	0.953673	0.0275908	6
ENSDARG00000018393	si:busm1-118j2.12	0.115497	1	-0.50132	0.721208	0.952202	0.00392349	6
ENSDARG00000005783	ncanb	-0.129243	1	-0.611321	0.532466	0.946677	0.0202723	6
ENSDARG00000026395	rfx4	0.217737	1	-0.122251	1	0.93697	3.6e-05	6
ENSDARG00000031345	si:dkey-40c11.1	0.133373	1	0.135689	1	0.936369	0.011911	6
ENSDARG00000032564	ass1	-0.028544	1	-0.0341706	1	0.934071	0.00221878	6
ENSDARG00000036619	NA	-0.0352733	1	-0.377214	1	0.92683	0.0190546	6
ENSDARG00000021590	magi2	-0.0654517	1	-0.487947	0.977203	0.919653	0.0202579	6
ENSDARG00000056395	onecut3	0.167844	1	0.0495608	1	0.91791	3.66e-06	6
ENSDARG00000056043	NA	-0.049697	1	-0.4894	0.575497	0.91685	0.00013729	6
ENSDARG00000061186	si:ch73-119a20.1	-0.0239441	1	-0.23685	1	0.914626	0.00734019	6
ENSDARG00000042259	tgfbr1b	-0.016503	1	-0.748724	0.19532	0.91389	0.014629	6
ENSDARG00000030289	jag1a	0.0795097	1	0.0907557	1	0.911805	4.88e-05	6
ENSDARG00000079994	NA	0.043799	1	-0.235895	1	0.911098	0.00175426	6
ENSDARG00000015805	cgnl1	0.0831216	1	0.187192	1	0.909361	2.73e-06	6
ENSDARG00000009387	robo4	0.138944	1	-0.2534	1	0.909081	0.00656149	6
ENSDARG00000088277	NA	0.0918488	1	-0.396703	1	0.905486	0.023625	6
ENSDARG00000091766	NA	-0.0660749	1	-0.330196	1	0.899808	0.0274375	6
ENSDARG00000057062	si:dkey-157g16.6	0.0267591	1	-0.275457	1	0.899511	4.38e-06	6
ENSDARG00000087525	NA	-0.0999443	1	0.140178	1	0.897619	0.0181395	6
ENSDARG00000042210	sema3ab	-0.0340135	1	-0.203979	1	0.894464	0.0176707	6
ENSDARG00000079486	fam20a	0.114345	1	-0.0367352	1	0.893855	0.0166616	6
ENSDARG00000092644	NA	0.136014	1	-0.532523	0.511461	0.889283	0.0326954	6
ENSDARG00000092900	si:ch211-279m15.1	-0.151034	1	0.0608664	1	0.888496	0.0363087	6
ENSDARG00000062280	si:ch73-97e20.2	0.135414	1	-0.174594	1	0.881168	0.00228643	6
ENSDARG00000088231	NA	-0.000116003	1	-0.660498	0.562665	0.87833	0.0188971	6
ENSDARG00000087844	plekhn1	0.331259	1	-0.098333	1	0.877743	0.00108248	6
ENSDARG00000078694	NA	-0.157029	1	-0.385631	1	0.872539	0.00103875	6
ENSDARG00000037838	NA	0.198752	1	-0.211155	1	0.870438	0.000491228	6
ENSDARG00000071331	ryr3	-0.0421618	1	-0.0214118	1	0.870011	0.00016704	6
ENSDARG00000074695	mertk	0.101826	1	-0.0714758	1	0.86995	0.00614499	6
ENSDARG00000061231	tinagl1	-0.0394038	1	-0.0350493	1	0.868798	1.34e-05	6
ENSDARG00000062517	si:ch211-107n13.1	0.15051	1	-0.179989	1	0.865593	0.0257337	6
ENSDARG00000039066	klhl31	-0.367766	1	-0.132999	1	0.865193	8.55e-07	6
ENSDARG00000070843	NA	0.291349	1	-0.162691	1	0.863402	0.0243531	6
ENSDARG00000058760	NA	-0.0132895	1	-0.219358	1	0.859056	0.00768418	6
ENSDARG00000030262	si:ch211-220i18.4	-0.203343	1	0.476253	0.933353	0.854939	0.0353298	6
ENSDARG00000074740	NA	0.0282328	1	-0.157311	1	0.854441	0.0300134	6
ENSDARG00000057770	plp1a	-0.17695	1	-0.0830781	1	0.852209	0.00393144	6
ENSDARG00000078016	zgc:163052	-0.0856742	1	-0.483252	0.710678	0.84974	0.00799881	6
ENSDARG00000059841	exosc1	0.0853354	1	0.0205406	1	0.848697	0.0014895	6
ENSDARG00000003684	obsl1a	-0.307977	1	0.171276	1	0.848013	0.000212723	6
ENSDARG00000014420	elavl3	-0.0206727	1	-0.53756	1	0.843844	0.0457168	6
ENSDARG00000005915	tcf3	0.0367512	1	-0.182169	1	0.843439	0.00425484	6
ENSDARG00000010192	pax3a	0.121264	1	-0.313817	1	0.843052	0.00913484	6
ENSDARG00000076060	diaph2	-0.0693199	1	-0.363768	1	0.828391	0.0149479	6
ENSDARG00000042375	zgc:110298	0.0992764	1	-0.245293	1	0.827738	0.000222622	6
ENSDARG00000076525	NA	0.0561882	1	-0.0906217	1	0.817967	0.00402193	6
ENSDARG00000029841	tmprss9	0.061315	1	-0.0151629	1	0.813742	0.00135412	6
ENSDARG00000074337	zgc:153702	0.0713445	1	-0.411283	1	0.806804	0.0240059	6
ENSDARG00000017354	epha2	0.0974549	1	0.107365	1	0.804422	0.000115105	6
ENSDARG00000087769	NA	-0.0487	1	0.0465691	1	0.802067	0.00833111	6
ENSDARG00000074236	zgc:172112	0.278309	1	-0.221519	1	0.801887	0.00968297	6
ENSDARG00000038131	NA	-0.216132	1	-0.275922	1	0.801838	0.0106412	6
ENSDARG00000070337	hoxc1a	0.238923	1	0.0415097	1	0.798916	0.0154399	6
ENSDARG00000074677	frem3	-0.0270153	1	-0.218075	1	0.798238	0.0125695	6
ENSDARG00000007982	onecut1	-0.00460395	1	-0.442354	1	0.797288	0.0133934	6
ENSDARG00000042909	lifra	-0.0509147	1	-0.372722	1	0.7957	0.0311498	6
ENSDARG00000036816	pou2f2a	-0.0239898	1	-0.23662	1	0.795438	0.000256247	6
ENSDARG00000075647	NA	0.00294582	1	-0.190883	1	0.792463	0.00676997	6
ENSDARG00000036094	NA	0.338941	1	-0.191986	1	0.791327	0.044457	6
ENSDARG00000068191	cdh15	0.209113	1	-0.258045	1	0.78929	0.0375781	6
ENSDARG00000020219	dld	0.0160947	1	0.0584073	1	0.787581	0.000122658	6
ENSDARG00000089435	si:dkey-283b15.3	0.0749847	1	-0.609364	0.0837776	0.785926	0.00110641	6
ENSDARG00000040503	NA	0.0459099	1	0.221157	1	0.782814	0.000128562	6
ENSDARG00000036630	plp2	0.0164887	1	-0.0291352	1	0.782464	9.74e-05	6
ENSDARG00000007889	csf1ra	-0.0761649	1	-0.24652	1	0.779373	0.0166566	6
ENSDARG00000059472	arhgap31	0.113711	1	-0.306477	1	0.776565	0.00189591	6
ENSDARG00000076673	NA	0.0174717	1	-0.244742	1	0.771559	0.000105212	6
ENSDARG00000062390	cdc42ep1	-0.0017411	1	-0.266248	1	0.771186	0.00138191	6
ENSDARG00000091127	klf15	0.0665426	1	-0.28324	1	0.76969	0.00734232	6
ENSDARG00000058820	bin1	-0.543945	0.118864	-0.0165266	1	0.769434	0.000800355	6
ENSDARG00000079999	NA	-0.0317081	1	-0.322902	1	0.766504	0.00913484	6
ENSDARG00000063097	NA	0.0916287	1	-0.408849	1	0.763034	0.0255544	6
ENSDARG00000074808	NA	0.1297	1	-0.143549	1	0.763025	0.000686153	6
ENSDARG00000018060	pik3r2	-0.00409919	1	-0.373135	1	0.762088	0.00931892	6
ENSDARG00000052094	notch1b	-0.0423431	1	-0.453434	0.449883	0.761118	0.000332149	6
ENSDARG00000079723	si:dkey-46g23.1	0.063724	1	-0.413983	1	0.760036	0.0420882	6
ENSDARG00000056029	cyp26c1	-0.0155194	1	-0.0892821	1	0.759968	0.00136354	6
ENSDARG00000020884	gli2b	0.0298049	1	-0.506778	0.805437	0.758371	0.00836112	6
ENSDARG00000062341	NA	-0.561274	0.215643	-0.102727	1	0.754876	0.00226452	6
ENSDARG00000041874	NA	0.0416444	1	0.012275	1	0.753446	0.00539214	6
ENSDARG00000088337	wu:fc34e06	0.29187	1	-0.480963	0.580887	0.745362	0.0116396	6
ENSDARG00000078172	NA	-0.0571393	1	-0.164939	1	0.740144	0.00509549	6
ENSDARG00000013847	egfra	-0.0259259	1	-0.207239	1	0.739403	0.00571071	6
ENSDARG00000036915	dolpp1	0.0757429	1	-0.31194	1	0.737422	0.019038	6
ENSDARG00000069603	NA	-0.223458	1	-0.519256	0.85676	0.736594	0.0481197	6
ENSDARG00000062396	anks1aa	0.144546	1	-0.278703	1	0.736355	0.0164876	6
ENSDARG00000056130	neurog1	0.0728744	1	0.190249	1	0.736269	0.0224477	6
ENSDARG00000078803	gas2l1	0.0776791	1	-0.172563	1	0.727567	0.0289288	6
ENSDARG00000078696	NA	-0.0609557	1	-0.205105	1	0.727333	0.0016011	6
ENSDARG00000086667	NA	0.0487364	1	-0.0306996	1	0.720132	0.00149523	6
ENSDARG00000060980	si:ch211-180b7.2	-0.0134088	1	-0.234168	1	0.718866	0.00296452	6
ENSDARG00000045980	zgc:153129	0.187266	1	0.366446	1	0.716057	0.0247523	6
ENSDARG00000088083	NA	0.0417971	1	-0.151509	1	0.714803	0.0015847	6
ENSDARG00000044954	slit1a	0.0091952	1	-0.514791	0.705352	0.71107	0.0131007	6
ENSDARG00000021265	mybpc2b	-0.558625	0.0346601	-0.439972	0.263938	0.710872	0.00031315	6
ENSDARG00000038119	si:dkey-65j6.2	-0.206268	1	-0.354805	0.887068	0.710826	0.00102825	6
ENSDARG00000086326	NA	0.189695	1	-0.235839	1	0.709307	0.0337003	6
ENSDARG00000075648	NA	0.057004	1	-0.634779	0.347587	0.708796	0.0375089	6
ENSDARG00000044485	sall4	0.0701343	1	0.110049	1	0.708344	0.000959949	6
ENSDARG00000063583	map2k4a	-0.019081	1	-0.554208	0.538757	0.707499	0.0188971	6
ENSDARG00000074253	NA	-0.0269704	1	-0.0232473	1	0.707439	0.045847	6
ENSDARG00000061478	igf2bp1	-0.0486076	1	-0.545062	0.0859462	0.70493	0.000739355	6
ENSDARG00000030490	sptb	-0.0171502	1	-0.210555	1	0.697826	0.00602852	6
ENSDARG00000031064	si:ch73-21k16.4	-0.00175256	1	-0.175383	1	0.697683	0.0402914	6
ENSDARG00000010791	dla	0.0123212	1	0.00330829	1	0.692035	0.00614143	6
ENSDARG00000029452	zgc:110426	-0.0615641	1	-0.00772721	1	0.687491	0.0413909	6
ENSDARG00000059123	plcd1a	-0.0989747	1	-0.194099	1	0.685496	0.00332461	6
ENSDARG00000079372	si:ch211-264f5.6	-0.177112	1	-0.465885	0.503356	0.682671	0.00392544	6
ENSDARG00000027423	igf1ra	0.020051	1	-0.560659	0.2453	0.67936	0.00585011	6
ENSDARG00000036281	NA	0.0628369	1	-0.236155	1	0.678198	0.0211105	6
ENSDARG00000041718	sept9b	0.0715893	1	0.174011	1	0.677055	0.00284022	6
ENSDARG00000077318	im:7137453	-0.121273	1	0.0950644	1	0.676484	0.0336174	6
ENSDARG00000035308	si:ch211-149m3.3	-0.0192449	1	0.343387	0.985334	0.674613	0.0234921	6
ENSDARG00000068460	NA	-0.0143094	1	-0.358323	1	0.672926	0.0417969	6
ENSDARG00000036012	NA	0.00547075	1	-0.273905	1	0.669614	0.0348567	6
ENSDARG00000018782	NA	0.279266	1	-0.186571	1	0.668104	0.0264012	6
ENSDARG00000075549	cdh5	-0.00159253	1	-0.394038	0.952994	0.667545	0.00867945	6
ENSDARG00000039453	zgc:101633	-0.113347	1	0.318418	1	0.666233	0.0152979	6
ENSDARG00000023988	dctn4	-0.0532888	1	-0.132311	1	0.665468	0.0207864	6
ENSDARG00000022309	dspa	0.0232635	1	-0.103194	1	0.665006	0.000654397	6
ENSDARG00000044841	NA	0.0325637	1	-0.207439	1	0.664592	0.0130168	6
ENSDARG00000029356	zgc:101798	-0.0422072	1	-0.00897437	1	0.661598	0.0122717	6
ENSDARG00000040114	vgll4	0.122998	1	-0.313194	1	0.658297	0.0143644	6
ENSDARG00000027397	vangl2	-0.0499076	1	-0.370417	0.894843	0.655615	0.00440676	6
ENSDARG00000071524	insrb	0.0901941	1	-0.399496	0.765555	0.65551	0.00521909	6
ENSDARG00000087505	NA	-0.00748403	1	-0.0635103	1	0.654299	0.0150824	6
ENSDARG00000008931	renbp	-0.121155	1	-0.0707308	1	0.653097	0.0323378	6
ENSDARG00000074506	NA	-0.00505044	1	-0.277989	1	0.652864	0.0235346	6
ENSDARG00000079637	alpk2	-0.264679	1	-0.160833	1	0.651235	0.00673756	6
ENSDARG00000067997	myhz1.3	-0.0666231	1	-0.0678284	1	0.647014	0.00102825	6
ENSDARG00000003750	si:dkey-183n20.16	0.0578145	1	0.160929	1	0.642773	0.0247434	6
ENSDARG00000043843	akap7	-0.00923362	1	0.207384	1	0.640692	0.00681197	6
ENSDARG00000019726	celsr2l	0.0455145	1	-0.274007	1	0.640248	0.00473736	6
ENSDARG00000058656	desma	-0.347132	1	0.0375822	1	0.639115	0.00117432	6
ENSDARG00000060977	zgc:153018	-0.0432831	1	0.143502	1	0.636515	0.00665028	6
ENSDARG00000087032	si:ch211-200e2.1	0.0694973	1	0.142003	1	0.636037	0.0207864	6
ENSDARG00000015946	slc44a1	-0.0555914	1	-0.214905	1	0.635428	0.0189407	6
ENSDARG00000052341	sgcb	-0.266114	1	-0.283702	1	0.633187	0.00968297	6
ENSDARG00000018958	nrarpb	-0.110219	1	-0.195712	1	0.633012	0.0157426	6
ENSDARG00000002731	sdc2	-0.065315	1	-0.0163588	1	0.631871	0.0023334	6
ENSDARG00000071274	utrn	0.0350533	1	-0.266764	1	0.631588	0.00564427	6
ENSDARG00000026348	csad	-0.0790495	1	-0.0487848	1	0.625165	0.0134078	6
ENSDARG00000040719	NA	0.157403	1	-0.369348	0.952994	0.623516	0.0309248	6
ENSDARG00000019808	si:ch211-157f15.1	-0.0612702	1	-0.224766	1	0.623361	0.00483086	6
ENSDARG00000089286	zgc:162193	-0.118869	1	-0.196805	1	0.623202	0.00879679	6
ENSDARG00000063649	zgc:171784	-0.0905526	1	-0.351331	1	0.622557	0.0329913	6
ENSDARG00000054771	ghra	0.00496791	1	-0.131359	1	0.620845	0.0229277	6
ENSDARG00000034434	igf1rb	0.0630946	1	-0.335974	1	0.614503	0.045847	6
ENSDARG00000060649	lrp2a	0.0907936	1	-0.159358	1	0.608153	0.0101542	6
ENSDARG00000069463	alox12	-0.0410619	1	-0.00247532	1	0.60735	0.00440153	6
ENSDARG00000076722	NA	0.12198	1	0.000338667	1	0.60471	0.0362702	6
ENSDARG00000086908	dock1	0.10392	1	0.0468528	1	0.603815	0.0197353	6
ENSDARG00000052279	zgc:56005	0.0643618	1	-0.151594	1	0.593889	0.036912	6
ENSDARG00000055026	ptch2	0.218762	1	0.0258096	1	0.592629	0.00378162	6
ENSDARG00000078550	zgc:194839	-0.127324	1	-0.328262	1	0.591673	0.0467192	6
ENSDARG00000077388	obsl1b	0.0222368	1	-0.0841405	1	0.586701	0.0164835	6
ENSDARG00000025403	ftr83	-0.0758382	1	0.0802002	1	0.579756	0.0118224	6
ENSDARG00000068572	slc16a1	-0.0923417	1	-0.295487	1	0.578486	0.0101531	6
ENSDARG00000077009	wdfy4	0.123335	1	-0.0647985	1	0.575071	0.032846	6
ENSDARG00000059093	si:ch211-173b16.3	-0.0562259	1	-0.53951	0.282392	0.574201	0.0350551	6
ENSDARG00000017901	tln2	-0.222573	1	-0.41461	0.583702	0.571491	0.0164835	6
ENSDARG00000031240	kidins220a	0.0244993	1	-0.197253	1	0.568027	0.0248537	6
ENSDARG00000044511	etv5b	0.0627509	1	0.0535582	1	0.56782	0.0094624	6
ENSDARG00000074936	NA	-0.116341	1	-0.309349	1	0.56654	0.0480246	6
ENSDARG00000051861	pkp3	0.00488665	1	-0.0732233	1	0.565574	0.00937185	6
ENSDARG00000010018	zgc:65890	0.0961648	1	-0.713063	0.0420672	0.563663	0.0443984	6
ENSDARG00000059362	ptrfb	0.010252	1	-0.196251	1	0.558009	0.0164362	6
ENSDARG00000090353	NA	0.112788	1	-0.981154	0.00317897	0.553796	0.413041	6
ENSDARG00000001014	si:ch211-150d5.2	-0.203439	1	-0.460073	0.255658	0.551848	0.00652382	6
ENSDARG00000004782	fgfr3	-0.00206736	1	-0.477214	0.413668	0.551244	0.0319869	6
ENSDARG00000075408	NA	0.0117056	1	-0.342442	1	0.551195	0.0458757	6
ENSDARG00000075951	NA	0.431468	1	-0.90036	0.0268704	0.551139	0.362515	6
ENSDARG00000058941	NA	-0.0657244	1	-0.252809	1	0.550395	0.0191595	6
ENSDARG00000024771	slc24a5	0.0628872	1	-0.10349	1	0.549626	0.0441464	6
ENSDARG00000086578	zgc:158345	0.062757	1	0.00394924	1	0.547217	0.0437043	6
ENSDARG00000076312	si:ch211-194m19.4	-0.319987	1	-0.162789	1	0.536622	0.0436176	6
ENSDARG00000070494	pdgfra	0.164677	1	-0.183971	1	0.535726	0.0481844	6
ENSDARG00000042652	si:ch211-279l9.6	0.163757	1	-0.0414366	1	0.534466	0.0214115	6
ENSDARG00000061093	si:dkey-252h13.1	0.0308466	1	-0.112145	1	0.515831	0.0360013	6
ENSDARG00000053255	itgb1b	-0.00949721	1	-0.252877	1	0.513935	0.0256198	6
ENSDARG00000058381	zgc:171775	0.0677405	1	0.104388	1	0.510349	0.0238659	6
ENSDARG00000087895	mib	-0.0369467	1	-0.394951	0.710425	0.509312	0.0350494	6
ENSDARG00000035750	ccnd1	-0.0695295	1	0.00220356	1	0.508861	0.0224117	6
ENSDARG00000079756	NA	0.0494788	1	-0.0487341	1	0.508047	0.0370935	6
ENSDARG00000075331	golga4	-0.0143129	1	-0.181798	1	0.492525	0.0495434	6
ENSDARG00000017500	rock2a	0.188497	1	0.050664	1	0.483987	0.0362884	6
ENSDARG00000041895	cad	0.02438	1	0.194581	1	0.483431	0.0468393	6
ENSDARG00000058369	zgc:158350	0.0161063	1	-0.0525056	1	0.481701	0.0345614	6
ENSDARG00000061169	larp1b	-0.138973	1	-0.201321	1	0.481237	0.0364838	6
ENSDARG00000040346	ephb4a	0.0099524	1	-0.184895	1	0.481	0.0329546	6
ENSDARG00000074955	nup98	0.0915929	1	-0.252065	1	0.47592	0.0422976	6
ENSDARG00000061764	ahnak	0.0123658	1	-0.200314	1	0.463508	0.036685	6
ENSDARG00000016651	zfp106	-0.0977249	1	-0.0028617	1	0.462535	0.0354941	6
ENSDARG00000019383	cdc42bpb	-0.00567725	1	-0.0892723	1	0.462094	0.0481844	6
ENSDARG00000056525	bcar1	0.0809469	1	-0.158367	1	0.460454	0.045256	6
ENSDARG00000021987	si:ch211-24c14.1	0.0220513	1	-0.00746861	1	0.444751	0.0492355	6
ENSDARG00000042518	hipk2	-0.120793	1	-0.836384	0.0368478	0.414833	0.330478	6
ENSDARG00000057903	NA	-0.537327	1	-1.11893	0.00408692	0.279991	0.88943	6
ENSDARG00000075571	NA	-0.113137	1	-0.907078	0.00625694	0.239219	0.802138	6
ENSDARG00000042492	si:dkey-250d21.1	-0.0983733	1	-0.635462	0.0293729	0.170709	0.855445	6
ENSDARG00000075251	kif5bb	0.027239	1	-0.751332	0.0409891	0.152722	0.948425	6
ENSDARG00000016579	NA	-0.167942	1	-0.845736	0.00946326	0.142588	0.970323	6
ENSDARG00000061928	NA	-0.00365475	1	-0.77607	0.0390241	0.117564	1	6
ENSDARG00000029457	cacna1sa	-0.733198	0.00219476	-0.934062	0.000109775	0.0522564	1	6
ENSDARG00000017244	NA	-0.35881	1	-0.845113	0.0057614	-0.0431592	1	6
ENSDARG00000037060	mll2	-0.0927083	1	-0.615026	0.0417089	-0.0697538	1	6
ENSDARG00000074867	NA	-0.421614	1	-0.985217	0.0120196	-0.150429	0.996603	6
ENSDARG00000045302	smpx	-0.488716	0.945873	-0.870812	0.00240889	-0.201792	0.832829	6
ENSDARG00000041779	trdn	-0.373313	1	-0.800447	0.00100305	-0.315013	0.335386	6
ENSDARG00000069595	si:ch211-214c7.4	-0.105053	1	-0.655648	0.0237568	-0.347873	0.233715	6
ENSDARG00000073928	mrc1a	-0.201752	1	-0.743959	0.00413151	-0.437958	0.114808	6
ENSDARG00000014017	rrm1	-0.203473	1	-0.333311	0.587122	-0.459502	0.0241582	6
ENSDARG00000092467	si:ch73-46j18.5	-0.179471	1	-0.755089	0.00471496	-0.475763	0.0551949	6
ENSDARG00000010710	msi1	-0.0739505	1	-0.187295	1	-0.484468	0.0244252	6
ENSDARG00000045748	stab2	-0.288793	1	-0.938213	5.51e-06	-0.491608	0.0468338	6
ENSDARG00000018441	heg	-0.177643	1	-0.888899	0.00408692	-0.50355	0.163794	6
ENSDARG00000026482	arhgap12	-0.072282	1	-0.283605	0.990286	-0.574389	0.013197	6
ENSDARG00000079233	NA	-0.130545	1	-0.471629	0.17963	-0.660046	0.00356493	6
ENSDARG00000055751	fosb	1.15886	0.0200273	-0.0593954	1	-0.686131	0.272795	6
ENSDARG00000086222	NA	-0.369779	1	-0.607585	0.0405725	-0.696141	0.0007655	6
ENSDARG00000015076	cx44.1	-0.0763693	1	-0.8181	0.00334507	-0.699056	0.0104701	6
ENSDARG00000045015	NA	-0.15865	1	-1.36475	0.00100094	-0.71508	0.413725	6
ENSDARG00000086281	zgc:112992	-0.160536	1	-0.537831	1	-1.09986	0.0270454	6
ENSDARG00000025468	bnip3la	-0.712502	1	-1.30976	0.0675225	-1.24939	0.0121792	6
ENSDARG00000088673	NA	0.184525	1	4.73388	1.68e-05	NA	0.00124884	NA
ENSDARG00000087315	NA	3.21442	1	4.06621	0.00724254	NA	0.00708652	NA
ENSDARG00000058570	ccl1	0.0598701	1	-1.02102	1	NA	0.0170551	NA
ENSDARG00000090619	NA	0.150779	1	4.09792	0.0631419	NA	0.0484675	NA
ENSDARG00000084962	NA	Inf	1	8.15801	0.00129911	NA	0.233715	NA
ENSDARG00000088430	NA	2.74041	1	5.13658	0.0208365	NA	0.290456	NA
ENSDARG00000071583	gtf3ab	0.0461451	1	1.20802	0.970085	3.46571	0.00408918	NA
ENSDARG00000079403	si:dkey-204l11.1	0.622154	1	0.254589	1	3.21644	0.00190527	NA
ENSDARG00000059936	NA	2.06249	5.65e-13	1.9691	2.8e-12	3.02506	1.23e-26	NA
ENSDARG00000039065	NA	0.304154	1	0.797589	1	2.9994	0.0312791	NA
ENSDARG00000093738	pth1a	-1.19431	1	0.0277217	1	2.92407	0.000121254	NA
ENSDARG00000037873	cyp3c1l2	-1.90772	0.983012	-0.417221	1	2.7526	0.0194029	NA
ENSDARG00000037121	mat2ab	0.450296	0.97449	1.37885	3.63e-09	2.65518	3.61e-36	NA
ENSDARG00000044685	nr0b2a	0.243874	1	0.676492	0.564317	2.4778	1.59e-17	NA
ENSDARG00000052734	hmgcra	1.41969	1	3.21908	0.000459309	2.39748	0.00836112	NA
ENSDARG00000087564	si:dkey-283f16.1	0.676968	1	1.79333	0.54164	2.31344	0.0169516	NA
ENSDARG00000027822	si:ch211-259i2.2	0.533346	1	0.816251	1	2.20363	0.00752008	NA
ENSDARG00000090873	si:ch211-122l24.4	0.193379	1	0.744767	1	2.17404	0.00433558	NA
ENSDARG00000058365	hspb8	0.875274	5.38e-06	1.27888	4.42e-13	2.13353	1.04e-36	NA
ENSDARG00000019532	fads2	1.51041	3.73e-05	3.0716	8.2e-23	1.89981	2.79e-10	NA
ENSDARG00000069029	NA	0.43196	1	0.450288	1	1.86578	0.00453863	NA
ENSDARG00000040284	NA	0.471387	1	0.361295	1	1.82611	1.08e-05	NA
ENSDARG00000069844	irg1	0.885537	1	0.297019	1	1.82224	0.0282334	NA
ENSDARG00000012388	NA	-0.883543	1	-0.542816	0.948063	1.76734	0.000218906	NA
ENSDARG00000018406	NA	0.224981	1	0.394956	1	1.75682	0.0486069	NA
ENSDARG00000055370	zgc:163121	-0.0206414	1	-0.42679	1	1.69901	0.0304038	NA
ENSDARG00000060260	si:ch73-107c13.2	0.834867	1	1.68201	8.8e-05	1.64499	9.26e-05	NA
ENSDARG00000062562	egln2	0.288138	1	-0.694538	1	1.62926	0.00379382	NA
ENSDARG00000077559	NA	0.873025	0.043331	1.19062	0.000466576	1.52628	2.41e-07	NA
ENSDARG00000010434	clu	1.2099	0.00442248	1.2734	0.00249155	1.51727	3.2e-06	NA
ENSDARG00000044804	prodha	0.455589	1	-0.00217168	1	1.49511	3.05e-09	NA
ENSDARG00000060189	zgc:153027	0.165414	1	0.48794	1	1.49489	6.3e-05	NA
ENSDARG00000033539	paics	0.149619	1	0.763111	0.379839	1.47809	4.51e-06	NA
ENSDARG00000051956	isca1	0.435088	1	0.668269	1	1.42792	0.0104701	NA
ENSDARG00000019949	hsp47	0.975355	0.0259761	1.8777	9.93e-10	1.39155	4.51e-06	NA
ENSDARG00000012468	aacs	0.761469	1	1.33513	0.032588	1.38352	0.00879469	NA
ENSDARG00000071082	p4ha1b	0.150488	1	-0.126811	1	1.37755	6.18e-16	NA
ENSDARG00000036028	arrdc3b	0.490606	0.391484	0.621729	0.0191222	1.35987	4.85e-13	NA
ENSDARG00000091471	NA	0.228977	1	0.875161	0.080728	1.3588	3.61e-05	NA
ENSDARG00000086746	NA	0.380549	1	0.396718	0.50205	1.35479	1.02e-13	NA
ENSDARG00000023217	si:dkey-177e13.4	0.753507	0.633014	0.414836	1	1.35068	3.24e-05	NA
ENSDARG00000008849	ptprq	0.335848	1	-0.34712	1	1.33683	0.0357897	NA
ENSDARG00000032816	tm7sf2	1.4823	7.99e-08	2.42414	6.94e-23	1.33268	2.83e-08	NA
ENSDARG00000074656	ctssb.1	0.210473	1	1.4389	0.000189866	1.30667	0.000152197	NA
ENSDARG00000004763	si:ch211-244c8.2	0.130096	1	-0.300391	1	1.28776	0.00708652	NA
ENSDARG00000016343	zgc:92518	-0.316266	1	0.239152	1	1.2855	7.63e-10	NA
ENSDARG00000008790	zgc:158823	0.203054	1	0.447157	1	1.28412	4.41e-05	NA
ENSDARG00000078525	NA	-0.00759224	1	0.794145	0.115201	1.27701	3.31e-06	NA
ENSDARG00000070995	inpp4ab	0.174773	1	-0.0352888	1	1.26971	0.000353581	NA
ENSDARG00000054352	lrrc9	0.652949	1	0.332685	1	1.26717	0.0239745	NA
ENSDARG00000075517	si:ch211-120k19.1	0.264791	1	0.50218	1	1.26557	0.0202273	NA
ENSDARG00000051884	ca5	0.0982325	1	-0.033556	1	1.24443	3.02e-06	NA
ENSDARG00000063223	arl14	-0.498938	1	-0.341629	1	1.23202	0.0236819	NA
ENSDARG00000030588	slc10a1	0.211805	1	0.407047	1	1.22459	0.0228898	NA
ENSDARG00000060927	si:ch211-136a13.1	0.106247	1	0.271439	1	1.22347	5.31e-10	NA
ENSDARG00000045887	mmp30	-0.0266597	1	0.616917	1	1.21049	0.00266128	NA
ENSDARG00000059363	NA	0.0373709	1	-0.161408	1	1.20203	0.0245563	NA
ENSDARG00000063438	srebf2	0.514909	0.694051	1.00479	8.11e-06	1.20088	6.14e-09	NA
ENSDARG00000091751	NA	0.412511	1	1.89189	0.00162126	1.19649	0.022145	NA
ENSDARG00000055278	cfb	-0.0460606	1	-0.0765225	1	1.18106	2.19e-10	NA
ENSDARG00000016085	mbnl3	0.297783	1	-0.391251	1	1.16288	0.0142472	NA
ENSDARG00000075593	trim71	0.181999	1	0.216582	1	1.15297	5.6e-11	NA
ENSDARG00000089920	NA	0.176608	1	-0.378821	0.947282	1.15094	1.18e-08	NA
ENSDARG00000038643	alas2	0.173734	1	0.206883	1	1.14404	0.000938411	NA
ENSDARG00000093702	si:dkey-126g1.9	0.213371	1	0.435337	1	1.13352	0.0113194	NA
ENSDARG00000044318	NA	0.246849	1	-0.136377	1	1.13125	0.0243531	NA
ENSDARG00000037910	zgc:158292	0.328294	1	0.30162	1	1.11786	1.41e-08	NA
ENSDARG00000044642	sc5dl	0.765581	0.00971273	1.82376	1.06e-17	1.11181	1.17e-07	NA
ENSDARG00000070669	si:dkey-269d20.3	0.740031	1	0.874777	0.623687	1.11081	0.0165333	NA
ENSDARG00000074721	si:ch1073-332b11.1	0.342099	1	0.513555	1	1.09799	0.0497878	NA
ENSDARG00000061096	dapk2	-0.224909	1	0.54501	1	1.09693	0.0195049	NA
ENSDARG00000076554	cdkn1a	0.545113	1	0.851166	0.822477	1.0903	0.0458589	NA
ENSDARG00000078002	si:dkey-13n15.11	-0.095158	1	0.0641686	1	1.08706	0.0498304	NA
ENSDARG00000030494	hfe2	0.218024	1	1.00832	0.000614156	1.07481	1e-05	NA
ENSDARG00000058606	si:ch211-235e18.3	0.412298	1	0.286589	1	1.05173	0.000160766	NA
ENSDARG00000071304	NA	0.132111	1	-0.255316	1	1.04626	0.0101531	NA
ENSDARG00000037618	zgc:64114	0.500366	1	0.910382	0.16783	1.02961	0.00663681	NA
ENSDARG00000045544	hgfa	-0.397644	1	0.103022	1	1.02477	0.000327693	NA
ENSDARG00000059304	chchd2	0.958211	7.94e-07	1.28707	2.63e-12	1.01799	7.6e-09	NA
ENSDARG00000028625	jph2	-0.225957	1	-0.076909	1	1.01585	3.91e-09	NA
ENSDARG00000086099	scarb2	0.462052	1	0.614059	0.44635	1.0127	0.00429761	NA
ENSDARG00000063509	lrrc58b	0.338217	1	-0.304701	1	1.01223	4.92e-05	NA
ENSDARG00000054200	NA	-0.141575	1	-0.374969	1	1.00796	0.00077742	NA
ENSDARG00000078425	si:dkey-68e16.4	0.0197539	1	0.284659	1	1.00422	0.0159596	NA
ENSDARG00000038472	zgc:63645	0.289768	1	0.253984	1	0.979842	1.02e-07	NA
ENSDARG00000094103	si:dkey-14o1.18	0.110932	1	0.51169	1	0.979263	0.0497806	NA
ENSDARG00000090557	NA	-0.0394623	1	0.466741	1	0.968505	0.00792437	NA
ENSDARG00000058984	zgc:123349	0.289577	1	0.72178	0.377924	0.968045	0.00686802	NA
ENSDARG00000013236	dhcr24	0.152142	1	1.1357	1.59e-06	0.966489	0.000183572	NA
ENSDARG00000090637	myh6	0.0383622	1	0.216533	1	0.952245	0.00018882	NA
ENSDARG00000089935	NA	-0.0831748	1	0.0456527	1	0.949187	0.00615705	NA
ENSDARG00000053684	aldob	0.0530685	1	0.348854	1	0.943561	0.000244491	NA
ENSDARG00000052690	si:dkey-172m14.3	0.287003	1	0.344888	0.635031	0.935049	1.17e-07	NA
ENSDARG00000031136	moxd1	0.0112363	1	-0.0484744	1	0.908455	0.00972256	NA
ENSDARG00000011168	anxa1c	0.0773408	1	0.383177	0.877456	0.906207	1.29e-05	NA
ENSDARG00000037926	im:7143923	-0.072509	1	-0.336091	1	0.905826	0.0222767	NA
ENSDARG00000029596	trim55a	-0.118606	1	0.69786	0.0279766	0.905461	1.71e-05	NA
ENSDARG00000056985	tpte	-0.0136419	1	0.250311	1	0.904764	0.00113189	NA
ENSDARG00000013250	tars	0.198291	1	0.731186	0.0011715	0.894096	9.42e-07	NA
ENSDARG00000045971	vegfaa	0.38873	1	0.972458	0.000250846	0.893223	0.000160736	NA
ENSDARG00000054304	homez	0.0270462	1	0.204373	1	0.883277	2.32e-05	NA
ENSDARG00000045921	NA	0.13524	1	-0.516626	1	0.879852	0.0475772	NA
ENSDARG00000007412	slc2a1b	0.0721559	1	-0.147817	1	0.879779	0.00909071	NA
ENSDARG00000031422	igfbp2b	-0.153392	1	-0.172196	1	0.878757	0.0228898	NA
ENSDARG00000056111	lmod1	0.293593	1	0.589009	0.523891	0.869489	0.00812147	NA
ENSDARG00000075564	im:7139293	0.170322	1	0.0963549	1	0.869425	1.49e-05	NA
ENSDARG00000076003	zgc:55891	0.0958807	1	0.37648	1	0.864473	0.00473563	NA
ENSDARG00000026726	anxa1a	0.0297231	1	0.328811	1	0.85171	2.64e-05	NA
ENSDARG00000055897	zgc:154093	0.119997	1	0.363638	1	0.846788	0.000737139	NA
ENSDARG00000004658	zgc:101810	-0.0139691	1	0.0723922	1	0.846787	0.00271492	NA
ENSDARG00000091847	NA	0.254195	1	0.0725108	1	0.845283	0.00749235	NA
ENSDARG00000061303	oca2	0.123957	1	0.249656	1	0.842937	0.0039742	NA
ENSDARG00000089730	NA	0.384094	1	0.600217	0.716487	0.838357	0.047775	NA
ENSDARG00000062744	scn1lab	0.498942	1	-0.181864	1	0.837994	0.0127747	NA
ENSDARG00000057918	tsc1b	0.406985	1	0.00583682	1	0.832468	3.51e-05	NA
ENSDARG00000013266	colec11	0.00925756	1	0.163496	1	0.831069	0.0477637	NA
ENSDARG00000068030	NA	0.319157	1	0.184975	1	0.829082	0.000248573	NA
ENSDARG00000039843	znf800b	0.134435	1	0.278986	1	0.827218	0.00508126	NA
ENSDARG00000060340	si:dkey-157l19.2	0.168333	1	0.0430307	1	0.819984	0.000189363	NA
ENSDARG00000087921	NA	0.613494	0.253758	0.670934	0.121533	0.815665	0.00240905	NA
ENSDARG00000090013	NA	-0.325542	1	-0.477135	0.980498	0.810246	0.0463438	NA
ENSDARG00000075825	si:dkey-246l21.2	0.526902	1	0.786726	0.165319	0.808624	0.013197	NA
ENSDARG00000043740	efcab11	0.5356	1	0.783328	0.281254	0.807247	0.0386307	NA
ENSDARG00000022712	stat3	0.0456219	1	-0.159529	1	0.804487	0.000307973	NA
ENSDARG00000017386	sobpb	0.143203	1	-0.210802	1	0.798415	0.00708652	NA
ENSDARG00000038139	NA	0.0201463	1	0.34476	1	0.790946	0.0132131	NA
ENSDARG00000060808	mecom	0.127846	1	-0.33486	1	0.785067	0.0153133	NA
ENSDARG00000087956	she	-0.0137257	1	0.0959398	1	0.767053	0.000453058	NA
ENSDARG00000053439	NA	0.106047	1	0.0159435	1	0.763201	4.9e-05	NA
ENSDARG00000053467	gtpbp1	0.0597548	1	0.473892	0.106411	0.753598	0.000179285	NA
ENSDARG00000078445	asb2b	-0.180243	1	0.358259	1	0.752997	0.00974196	NA
ENSDARG00000012694	c3a	-0.0125571	1	0.100581	1	0.743823	4.4e-05	NA
ENSDARG00000074275	limch1a	0.291134	1	0.250437	1	0.738054	0.000343951	NA
ENSDARG00000022615	si:ch211-241e1.3	0.0965301	1	-0.0538207	1	0.732872	0.00870114	NA
ENSDARG00000042172	si:dkey-250l23.2	0.0931575	1	-0.0253869	1	0.728435	0.0498413	NA
ENSDARG00000062429	trim109	-0.16266	1	0.554156	0.600388	0.728015	0.0178136	NA
ENSDARG00000029480	specc1	0.0596762	1	-0.0223503	1	0.727815	0.0291663	NA
ENSDARG00000059746	plod1a	0.163746	1	0.175853	1	0.726608	0.000131117	NA
ENSDARG00000026759	ap1m2	0.425191	1	0.823511	0.00572768	0.725286	0.00388857	NA
ENSDARG00000061445	adcy6a	0.0554595	1	0.0152387	1	0.722331	0.0113786	NA
ENSDARG00000002377	smcr7b	-0.102099	1	0.127875	1	0.719447	0.00289992	NA
ENSDARG00000043034	NA	0.199443	1	-0.0424908	1	0.718692	0.00996413	NA
ENSDARG00000076075	NA	0.179492	1	-0.108455	1	0.707609	0.029959	NA
ENSDARG00000038489	b3gnt7	0.263768	1	0.277637	1	0.707554	0.036685	NA
ENSDARG00000005416	map3k5	-0.00280592	1	0.230935	1	0.695643	0.0476402	NA
ENSDARG00000031756	mef2a	-0.237256	1	-0.286731	1	0.692621	0.0339527	NA
ENSDARG00000073930	NA	-0.0787707	1	0.337587	0.902885	0.682502	0.00371058	NA
ENSDARG00000039117	tefa	0.191101	1	0.613439	0.040955	0.681835	0.000816106	NA
ENSDARG00000083108	NA	1.84614	0.0418286	0.484654	1	0.675706	0.881442	NA
ENSDARG00000007344	tcap	-3.08328	0.000228461	-2.09538	0.100348	0.67455	0.76525	NA
ENSDARG00000077461	NA	-0.0294488	1	0.385636	1	0.672462	0.0453484	NA
ENSDARG00000045929	NA	0.218773	1	0.0411784	1	0.671847	0.0468749	NA
ENSDARG00000074201	flna	-0.00580788	1	-0.069271	1	0.670603	0.0251659	NA
ENSDARG00000027867	NA	0.12415	1	-0.120043	1	0.669242	0.0260379	NA
ENSDARG00000000568	ell	0.181811	1	0.39756	0.55822	0.656866	0.00247842	NA
ENSDARG00000063003	alkbh5	-0.271803	1	-0.0684102	1	0.654699	0.0107088	NA
ENSDARG00000073784	si:dkey-288i20.2	0.188604	1	-0.0745085	1	0.650836	0.0451405	NA
ENSDARG00000076839	zgc:153258	-0.0534937	1	0.328013	1	0.641321	0.0135309	NA
ENSDARG00000044220	kars	0.038195	1	0.493869	0.444964	0.640289	0.0101542	NA
ENSDARG00000040009	si:dkey-90m5.1	0.0746291	1	0.0844068	1	0.639632	0.00125741	NA
ENSDARG00000010717	chchd10	0.914488	2.93e-05	1.63663	8.61e-16	0.635973	0.00434569	NA
ENSDARG00000019845	pdlim1	0.0218054	1	0.195767	1	0.619501	0.00315451	NA
ENSDARG00000032482	si:dkey-40c11.2	0.0455386	1	-0.223866	1	0.619466	0.0143511	NA
ENSDARG00000017960	sfxn2	0.187231	1	0.522049	0.399185	0.615966	0.0164835	NA
ENSDARG00000078598	si:ch1073-184j22.2	-0.535713	0.529496	0.045391	1	0.611212	0.0349384	NA
ENSDARG00000089170	NA	0.185412	1	-0.0568123	1	0.610477	0.0278675	NA
ENSDARG00000022727	NA	0.226013	1	-0.0653334	1	0.60684	0.0040237	NA
ENSDARG00000004539	ptgs2a	-0.286487	1	-0.0181023	1	0.601089	0.00746462	NA
ENSDARG00000018961	gtpbp4	0.105074	1	0.535012	0.33611	0.597158	0.0213178	NA
ENSDARG00000074686	mgea5	0.163974	1	0.0306887	1	0.596068	0.0028167	NA
ENSDARG00000036427	slc3a2	-0.0184242	1	0.181311	1	0.594859	0.00372124	NA
ENSDARG00000004517	ppat	0.0763548	1	0.47973	0.523891	0.586901	0.0156492	NA
ENSDARG00000056605	zgc:109985	1.20978	4.3e-07	0.784203	0.015219	0.5843	0.0332966	NA
ENSDARG00000016116	ebf1a	0.0170818	1	-0.248574	1	0.583394	0.0199549	NA
ENSDARG00000093494	si:ch211-217k17.9	0.239042	1	0.0709782	1	0.578965	0.0124611	NA
ENSDARG00000039374	zgc:110800	0.153214	1	0.27401	0.988108	0.578486	0.0154627	NA
ENSDARG00000019976	idi1	0.251477	1	0.992582	1.96e-07	0.578177	0.00645381	NA
ENSDARG00000074245	spen	0.0405266	1	-0.240557	1	0.573049	0.0352258	NA
ENSDARG00000059622	ubfd1	0.474546	0.60232	0.73374	0.00781616	0.571479	0.0172706	NA
ENSDARG00000039406	prom2	0.0265711	1	-0.115237	1	0.567414	0.0274307	NA
ENSDARG00000037889	wnt9b	0.0238091	1	0.279516	1	0.564168	0.0154149	NA
ENSDARG00000063661	nuak2	0.350913	1	0.336114	1	0.557009	0.0430543	NA
ENSDARG00000000189	sema6e	0.144881	1	-0.281723	1	0.556593	0.0422205	NA
ENSDARG00000040255	ephx2	0.0557694	1	0.0796941	1	0.554819	0.0483737	NA
ENSDARG00000010008	vim	0.0656448	1	0.326012	1	0.554259	0.0479137	NA
ENSDARG00000058690	si:dkey-204a24.2	-0.00826479	1	0.224335	1	0.553235	0.043044	NA
ENSDARG00000061242	zgc:153955	0.497703	0.906551	-0.07572	1	0.55172	0.0480246	NA
ENSDARG00000069168	si:dkey-73n10.1	0.290093	1	0.524303	0.519568	0.548899	0.0413512	NA
ENSDARG00000017738	aclya	0.164026	1	0.455312	0.177815	0.540462	0.00980563	NA
ENSDARG00000053864	NA	0.247366	1	-0.0414147	1	0.535467	0.023625	NA
ENSDARG00000077944	NA	0.188068	1	0.141818	1	0.531855	0.0377524	NA
ENSDARG00000075557	NA	0.218172	1	0.258445	1	0.531486	0.0459133	NA
ENSDARG00000076486	acp1	0.0984833	1	0.563543	0.192808	0.525301	0.0335185	NA
ENSDARG00000029263	hoxb3a	0.100341	1	0.0898723	1	0.523117	0.0168009	NA
ENSDARG00000011925	spns1	0.0622126	1	0.0459347	1	0.521996	0.0169516	NA
ENSDARG00000087697	lpl	-0.145947	1	0.261857	1	0.513061	0.0244893	NA
ENSDARG00000063553	rlf	-0.135382	1	-0.0435959	1	0.508693	0.0364873	NA
ENSDARG00000051855	gart	0.0799314	1	0.225732	1	0.506555	0.0254486	NA
ENSDARG00000060006	nedd4l	0.169605	1	-0.0197715	1	0.505168	0.0303068	NA
ENSDARG00000032242	tnnt2c	-0.166473	1	0.675118	0.0198831	0.503092	0.0255157	NA
ENSDARG00000007494	st3gal2l	0.0577068	1	0.127599	1	0.497853	0.0423366	NA
ENSDARG00000076830	si:dkey-65b12.6	-0.0116466	1	0.0299895	1	0.495368	0.0288421	NA
ENSDARG00000078324	prdm16	0.136633	1	-0.124702	1	0.484928	0.0458757	NA
ENSDARG00000033443	mdm2	0.0959736	1	0.307237	1	0.480121	0.0431796	NA
ENSDARG00000038858	setd7	0.378701	1	0.80263	0.00296517	0.465311	0.0997194	NA
ENSDARG00000016830	rimkla	0.0546528	1	-0.106171	1	0.465127	0.0343577	NA
ENSDARG00000044601	rtn4a	0.00238462	1	0.359113	0.595397	0.460584	0.0328626	NA
ENSDARG00000030440	zgc:136474	0.626774	0.0129379	0.76343	0.000736276	0.456404	0.0426838	NA
ENSDARG00000051925	cyb5r2	0.403038	1	2.76396	0.00857759	0.392002	0.959594	NA
ENSDARG00000016160	gmpr	-1.06616	0.0456811	-0.506554	1	0.376962	0.614998	NA
ENSDARG00000041428	zgc:162301	0.159051	1	0.95062	0.0209372	0.375601	0.462796	NA
ENSDARG00000055868	NA	0.0637531	1	0.716204	0.00413151	0.36461	0.261996	NA
ENSDARG00000060316	cish	0.149735	1	-1.01528	0.00128374	0.328886	0.480972	NA
ENSDARG00000004130	mvk	0.38321	1	1.30586	5.37e-05	0.30786	0.659027	NA
ENSDARG00000045051	slc16a3	-0.659621	0.0278348	-0.438147	0.518048	0.303219	0.365376	NA
ENSDARG00000087285	NA	-1.57476	0.00575229	-0.120379	1	0.283711	1	NA
ENSDARG00000022832	bnip4	0.372813	1	0.741118	0.0344969	0.267879	0.650371	NA
ENSDARG00000041397	eif2b2	0.145353	1	0.703935	0.0127801	0.260825	0.557383	NA
ENSDARG00000020608	sgut1	0.40559	1	0.808687	0.00240889	0.24838	0.597979	NA
ENSDARG00000035958	tnni2b.1	-0.0241866	1	1.2204	0.000267516	0.247915	0.774236	NA
ENSDARG00000045822	tnnt2e	-0.88829	1.09e-05	-0.119705	1	0.237902	0.522836	NA
ENSDARG00000070429	NA	0.453901	0.834945	0.869332	0.000332263	0.217912	0.71036	NA
ENSDARG00000023062	cyr61	-0.6413	0.0322462	-0.0454074	1	0.217665	0.591691	NA
ENSDARG00000092035	si:ch211-156j16.1	-0.675588	0.0029247	-0.162776	1	0.19428	0.633774	NA
ENSDARG00000039052	kbtbd5	-0.80243	0.00114812	-0.373528	0.733337	0.183761	0.782926	NA
ENSDARG00000009351	fgf6a	-1.08097	0.0472853	-0.501707	1	0.177658	0.994074	NA
ENSDARG00000070798	zgc:162701	0.0867591	1	1.18295	0.0268704	0.175529	1	NA
ENSDARG00000026369	zgc:77734	0.0524492	1	0.601181	0.0343403	0.145358	0.858422	NA
ENSDARG00000038000	zgc:85909	0.0360869	1	0.778271	0.0409246	0.120939	1	NA
ENSDARG00000038658	zgc:158664	-0.595932	0.0183838	0.102616	1	0.105248	0.951275	NA
ENSDARG00000019063	NA	0.869802	0.0349281	0.301961	1	0.0999819	1	NA
ENSDARG00000007127	acat2	0.0369835	1	0.914513	5.05e-05	0.098667	0.989798	NA
ENSDARG00000091099	NA	-0.701979	0.00182055	-0.599627	0.0590583	0.0574798	1	NA
ENSDARG00000055622	zgc:153345	1.39873	0.0267763	0.690913	1	0.0443886	1	NA
ENSDARG00000011418	sigmar1	0.00821423	1	0.868383	0.00480528	0.0328324	1	NA
ENSDARG00000089850	NA	-0.676612	0.00719223	-0.570344	0.0818658	0.00745522	1	NA
ENSDARG00000090343	NA	-1.81365	0.00978479	-0.875967	0.84431	0.00139641	1	NA
ENSDARG00000039232	NA	-0.983033	0.00971273	-1.28917	0.00133513	-0.0250165	1	NA
ENSDARG00000060265	NA	-1.57056	1.84e-06	-1.59897	2.76e-06	-0.0325789	1	NA
ENSDARG00000012269	clcn1b	-1.78423	0.00425658	-0.891736	0.710425	-0.0345409	1	NA
ENSDARG00000088319	NA	-2.47601	0.00122215	-0.831192	1	-0.0644493	1	NA
ENSDARG00000035422	cyr61l1	-1.68562	5.14e-05	-1.04313	0.399185	-0.0693781	1	NA
ENSDARG00000044155	mafl	-0.37674	1	-1.01413	3.94e-06	-0.104095	1	NA
ENSDARG00000018069	rdh12	0.411848	1	1.14774	0.000738466	-0.108483	1	NA
ENSDARG00000001431	actn3b	-0.557892	0.0422044	-0.442422	0.284551	-0.109547	0.962694	NA
ENSDARG00000036371	acta1a	-1.69388	1.31e-17	-2.01698	2.47e-23	-0.12822	0.979311	NA
ENSDARG00000014248	pdlim3b	-1.3475	0.00047262	-1.26418	0.00502017	-0.144198	1	NA
ENSDARG00000000002	ccdc80	-0.251964	1	-0.716817	0.0297213	-0.167992	0.907133	NA
ENSDARG00000070484	zgc:195001	-1.62639	2.52e-10	-0.506806	0.868414	-0.169234	0.956361	NA
ENSDARG00000071877	zgc:112176	-0.631138	0.0194078	-0.22574	1	-0.169831	0.835971	NA
ENSDARG00000069262	zgc:158613	-0.813425	1	-1.63608	0.00686665	-0.172828	1	NA
ENSDARG00000078674	hspb9	-5.18404	2.06e-18	-3.18361	8.28e-08	-0.246619	0.993297	NA
ENSDARG00000060797	pfkmb	-0.681756	0.00242385	-0.498468	0.121162	-0.279837	0.390783	NA
ENSDARG00000039051	hhatla	-0.593564	0.0206706	-0.438904	0.141018	-0.302132	0.32175	NA
ENSDARG00000015495	klf3	0.0732071	1	-0.655047	0.0237739	-0.32301	0.40111	NA
ENSDARG00000075263	ankrd1a	-2.27342	0.00419089	-0.894595	1	-0.364063	0.958081	NA
ENSDARG00000002988	tnnt2d	-1.22392	4.71e-06	-0.216846	1	-0.371547	0.43095	NA
ENSDARG00000037285	mipa	-0.0915788	1	-0.534004	0.0350462	-0.378318	0.130567	NA
ENSDARG00000069619	atf7ip	0.0703263	1	-0.0591563	1	-0.45657	0.0326432	NA
ENSDARG00000002071	adss	-0.781325	0.0042998	-0.87559	0.00256007	-0.459104	0.124843	NA
ENSDARG00000039969	akirin1	-0.0401199	1	0.165059	1	-0.461475	0.0431985	NA
ENSDARG00000016476	oaz2a	-0.0559387	1	0.0679615	1	-0.466639	0.036685	NA
ENSDARG00000037867	NA	-0.112762	1	0.293186	1	-0.468283	0.0408712	NA
ENSDARG00000053382	cox7c	-0.173764	1	0.206834	1	-0.472324	0.0448857	NA
ENSDARG00000006865	glra4a	-0.712101	0.0373068	-0.391672	0.874387	-0.474697	0.175203	NA
ENSDARG00000087900	NA	-0.372146	1	-0.786486	0.00423884	-0.478973	0.0996599	NA
ENSDARG00000045893	kctd15a	-0.0154595	1	-0.33965	0.89193	-0.483	0.0395338	NA
ENSDARG00000070570	ppp4ca	-0.0973112	1	0.0437851	1	-0.484185	0.0437909	NA
ENSDARG00000002523	hsdl2	-0.140192	1	0.0525225	1	-0.486962	0.0348358	NA
ENSDARG00000056059	rangap1	-0.262727	1	-0.259405	1	-0.489993	0.0407122	NA
ENSDARG00000037961	rcn3	-0.234623	1	-0.0290206	1	-0.513101	0.0202604	NA
ENSDARG00000016496	cdk8	-0.253054	1	-0.228287	1	-0.520733	0.0313963	NA
ENSDARG00000037259	ndufb6	-0.160195	1	0.155741	1	-0.521465	0.0282375	NA
ENSDARG00000043680	si:ch211-59d15.5	-0.255192	1	-0.406242	0.456969	-0.526944	0.0159171	NA
ENSDARG00000033604	lrpap1	-0.0979748	1	-0.0912143	1	-0.532454	0.0158311	NA
ENSDARG00000036190	txnl4a	-0.0308205	1	0.29027	1	-0.532666	0.0281002	NA
ENSDARG00000035423	zgc:123194	-0.0968858	1	-0.110396	1	-0.534976	0.00648688	NA
ENSDARG00000015292	ube2g1a	-0.13388	1	-0.0127725	1	-0.541406	0.0156492	NA
ENSDARG00000052348	smarca5	-0.241806	1	-0.402459	0.336153	-0.545874	0.00491558	NA
ENSDARG00000044062	ctbp2	0.0697351	1	0.0794835	1	-0.546687	0.0165017	NA
ENSDARG00000010571	ezh2	-0.123232	1	-0.320605	0.902816	-0.554327	0.0350494	NA
ENSDARG00000022340	ufc1	0.027737	1	0.322223	1	-0.559927	0.0290208	NA
ENSDARG00000077157	synpo2b	-0.510993	0.373662	-0.774378	0.0057604	-0.561896	0.0293718	NA
ENSDARG00000078847	si:dkey-238o13.4	-0.200722	1	-0.844982	0.0011512	-0.563454	0.0390621	NA
ENSDARG00000039913	tmem147	-0.149974	1	0.087292	1	-0.565112	0.01324	NA
ENSDARG00000057738	hells	-0.238564	1	-0.331341	0.588973	-0.565866	0.010755	NA
ENSDARG00000057911	zgc:86709	-1.69667	4.6e-06	-0.854574	0.0524732	-0.566767	0.296012	NA
ENSDARG00000086768	dut	-0.228225	1	-0.0100624	1	-0.567878	0.013466	NA
ENSDARG00000069261	metap2l	-0.892103	0.0278348	-0.563768	0.792595	-0.570071	0.204814	NA
ENSDARG00000058292	sephs1	-0.1864	1	-0.077303	1	-0.570857	0.0062493	NA
ENSDARG00000003846	zgc:153377	-0.21237	1	0.152641	1	-0.572732	0.0356656	NA
ENSDARG00000008805	orc3	-0.133537	1	0.136862	1	-0.577553	0.0270609	NA
ENSDARG00000074086	NA	-1.26017	0.0136322	-1.16437	0.0967999	-0.581613	0.400296	NA
ENSDARG00000011661	twf1b	0.00506014	1	-0.0872941	1	-0.588219	0.0245085	NA
ENSDARG00000016623	si:ch211-195b13.1	0.131865	1	-0.122737	1	-0.588607	0.0259579	NA
ENSDARG00000095897	si:ch211-122i22.5	-0.21883	1	0.216314	1	-0.591355	0.00640043	NA
ENSDARG00000029218	slc25a12	-0.422298	0.702777	-0.266	1	-0.597378	0.00583459	NA
ENSDARG00000070545	top1l	-0.243125	1	-0.429342	0.275789	-0.599385	0.0020861	NA
ENSDARG00000024746	hsp90a.2	0.239307	1	0.357474	1	-0.599699	0.0310475	NA
ENSDARG00000002609	NA	-0.344961	1	-0.607367	0.121859	-0.600882	0.0201895	NA
ENSDARG00000061970	si:dkey-172o19.1	-0.657428	0.350203	-0.929077	0.00567342	-0.613757	0.108811	NA
ENSDARG00000055158	prox1a	0.0866862	1	-0.575503	0.144591	-0.620931	0.00950826	NA
ENSDARG00000035458	atp2a1l	-1.59597	5.2e-15	-1.20233	1.12e-07	-0.621767	0.0223649	NA
ENSDARG00000004712	tbr1b	-0.126247	1	-0.245049	1	-0.627694	0.0172122	NA
ENSDARG00000014041	zgc:113183	-0.214749	1	-0.293723	1	-0.631956	0.00339143	NA
ENSDARG00000068369	angptl2	-0.397768	1	-0.617862	0.0301526	-0.636952	0.00708652	NA
ENSDARG00000031098	timm50	-0.126175	1	-0.0212671	1	-0.643514	0.00970018	NA
ENSDARG00000017741	g3bp1	-0.376856	0.850992	-0.198334	1	-0.644649	0.000737139	NA
ENSDARG00000034633	fam158a	-0.108117	1	0.111429	1	-0.648876	0.010343	NA
ENSDARG00000089921	NA	-0.40512	1	0.203448	1	-0.653284	0.0286419	NA
ENSDARG00000086411	zgc:65772	0.00511955	1	0.454356	0.523069	-0.653342	0.0023103	NA
ENSDARG00000054746	uggt1	-0.218202	1	-0.257329	1	-0.653595	0.00460814	NA
ENSDARG00000030463	tppp3	-1.21673	3.35e-05	-0.977259	0.00148446	-0.654149	0.051264	NA
ENSDARG00000029058	rbb4	-0.193401	1	-0.149036	1	-0.659097	0.000402686	NA
ENSDARG00000012534	slc6a6a	-0.321797	1	-0.281456	1	-0.661461	0.0453484	NA
ENSDARG00000004692	obfc2aa	-0.309005	1	-0.314569	0.949177	-0.661568	0.00219529	NA
ENSDARG00000054164	zgc:110031	-0.257365	1	0.156343	1	-0.66734	0.0157753	NA
ENSDARG00000071219	zgc:73230	0.0703401	1	-0.408977	0.431127	-0.690633	0.00124884	NA
ENSDARG00000067848	itgb1bp3	-0.527189	0.756682	-0.428536	0.694482	-0.695075	0.0138923	NA
ENSDARG00000015088	dnajb11	-0.324008	1	-0.225136	1	-0.723844	0.0157007	NA
ENSDARG00000059801	si:dkey-3h3.1	-0.00504173	1	-0.253035	1	-0.726789	0.00122103	NA
ENSDARG00000018002	eci1	-0.198389	1	0.141214	1	-0.734737	0.010619	NA
ENSDARG00000041645	sb:cb37	-0.0178243	1	-0.0977123	1	-0.748768	0.0127744	NA
ENSDARG00000011235	otx2	-0.0444716	1	-0.404296	0.976173	-0.750712	0.00331849	NA
ENSDARG00000051957	selm	-0.0926864	1	0.0626323	1	-0.762913	0.0363087	NA
ENSDARG00000032389	tspan12	-0.688347	0.121111	-0.242119	1	-0.774397	0.00658193	NA
ENSDARG00000005526	zgc:113358	-0.462794	0.275792	-0.689857	0.00388228	-0.779454	4.35e-05	NA
ENSDARG00000079846	NA	0.0328638	1	0.56865	0.834326	-0.780587	0.0131431	NA
ENSDARG00000000796	nr4a1	-0.137333	1	-0.906337	0.00128374	-0.780762	0.0030612	NA
ENSDARG00000070864	bcl6a	-0.14804	1	-0.825342	0.0205143	-0.783531	0.00507727	NA
ENSDARG00000079815	zgc:165597	-0.354848	1	0.235392	1	-0.800178	0.00471212	NA
ENSDARG00000069099	tmco1	-0.251053	1	-0.0662835	1	-0.800253	0.000135219	NA
ENSDARG00000009123	si:ch211-260g14.8	-1.17911	0.000824645	-1.44102	1.59e-05	-0.810864	0.0423774	NA
ENSDARG00000088411	NA	-2.82538	2.61e-24	-1.94798	1.97e-11	-0.847795	0.0151913	NA
ENSDARG00000018846	dgat2	-0.367372	1	-0.432579	0.575497	-0.8717	0.000366466	NA
ENSDARG00000034070	cyp2aa3	-0.030332	1	-0.194873	1	-0.883378	0.0025673	NA
ENSDARG00000025187	six6a	0.154079	1	-0.100481	1	-0.894244	0.0419973	NA
ENSDARG00000075501	cdnf	-0.890768	0.00682561	-0.782703	0.0281313	-0.911318	0.000689316	NA
ENSDARG00000057498	habp2	-0.0808582	1	0.031959	1	-0.921853	0.0375016	NA
ENSDARG00000041110	dnajc3	-0.0702204	1	-0.285306	1	-0.92748	6.92e-05	NA
ENSDARG00000070157	tgm2	-1.01394	0.0382669	-0.68182	0.387371	-0.941866	0.0149764	NA
ENSDARG00000092649	mdh1b	-0.904746	0.323864	-0.301738	1	-0.98422	0.0271447	NA
ENSDARG00000091382	zgc:165555	2.24148	0.0472853	1.06134	1	-1.00022	0.67465	NA
ENSDARG00000055618	acta1b	-1.47821	2.92e-19	-2.20705	1.26e-38	-1.00798	2.8e-09	NA
ENSDARG00000039605	mat1a	-0.0271698	1	-0.224837	1	-1.0252	2.72e-05	NA
ENSDARG00000069451	cx50.5	0.165809	1	-0.764361	0.57858	-1.063	0.0361704	NA
ENSDARG00000022817	pvalb3	-0.754701	0.00169734	-0.416909	0.313786	-1.10519	1.62e-08	NA
ENSDARG00000061011	hlfb	-0.347453	1	-0.497147	1	-1.12958	0.043454	NA
ENSDARG00000021936	zgc:109949	0.136543	1	-0.661079	0.947137	-1.18005	0.00550297	NA
ENSDARG00000076672	zgc:194887	-0.359353	1	-0.182189	1	-1.1855	0.0107746	NA
ENSDARG00000038785	abcf2a	-0.401002	0.723223	-0.320237	0.646938	-1.19655	6.33e-12	NA
ENSDARG00000044684	rbp4l	0.109856	1	0.654547	0.859513	-1.1979	0.00102077	NA
ENSDARG00000063177	manf	-0.243026	1	0.0704187	1	-1.20535	3.02e-10	NA
ENSDARG00000067701	myoz3a	-3.75776	6.03e-28	-3.82979	1.42e-22	-1.23263	0.00387228	NA
ENSDARG00000057169	abca4a	0.150913	1	0.035277	1	-1.28334	0.000123204	NA
ENSDARG00000029482	ush2a	-0.0500696	1	-0.856995	0.576558	-1.30368	0.00888236	NA
ENSDARG00000029039	zdhhc23a	-0.160792	1	-0.687423	1	-1.35355	0.0348555	NA
ENSDARG00000091592	NA	-0.877556	1	-2.38435	0.00784677	-1.41298	0.18311	NA
ENSDARG00000044815	NA	0.0299973	1	-0.0692271	1	-1.42247	0.00105641	NA
ENSDARG00000033382	grifin	-0.0962603	1	-0.423916	0.843909	-1.43486	2.41e-08	NA
ENSDARG00000068194	klf9	0.987233	1	-1.52859	0.165319	-1.50297	0.0401977	NA
ENSDARG00000040321	rx2	0.0219339	1	-0.048269	1	-1.5197	1.61e-08	NA
ENSDARG00000094197	si:ch211-196c10.11	-1.88035	0.0712822	-1.99166	0.0131191	-1.57954	0.0481844	NA
ENSDARG00000079111	zgc:86725	-3.02609	3.48e-08	-1.91572	0.00523067	-1.58644	0.0105601	NA
ENSDARG00000026359	zgc:113291	-1.12379	9.12e-05	-1.45992	1.68e-07	-1.66552	7.38e-12	NA
ENSDARG00000094281	si:ch73-196i15.3	-1.58764	0.000351996	-1.93761	3.9e-05	-1.73987	7.27e-06	NA
ENSDARG00000093774	rbp2b	-0.0984432	1	0.434241	1	-1.79787	0.049886	NA
ENSDARG00000042379	zgc:103681	-0.36522	1	-0.708197	0.538095	-1.81032	3.73e-07	NA
ENSDARG00000087188	nfil3-6	-0.485568	1	-1.49595	0.0469067	-1.86137	0.000649029	NA
ENSDARG00000056587	cyp2r1	-1.38144	0.000142612	-2.23256	5.45e-12	-1.99873	6.37e-10	NA
ENSDARG00000015247	f8	-1.23588	0.00743132	-2.55972	8.96e-11	-2.21784	1.67e-08	NA
ENSDARG00000076900	NA	-0.0787349	1	1.27966	1	-2.3446	0.019433	NA
ENSDARG00000018797	crygmxl1	-0.505706	1	-2.39766	0.0154583	-2.36056	0.00352279	NA
ENSDARG00000007655	crybb1l3	-0.160389	1	-1.30632	0.00313492	-2.50339	6.33e-12	NA
ENSDARG00000089586	NA	-2.87491	9.56e-09	-3.10183	1.17e-09	-2.51154	4.58e-06	NA
ENSDARG00000034940	slc1a7a	0.761352	1	-1.10229	1	-2.53607	0.0468393	NA
ENSDARG00000084533	NA	1.67238	1	3.5431	0.00413151	-3.2588	0.017755	NA
ENSDARG00000008797	scn4aa	-0.865537	1	-1.95085	0.158712	-3.38166	0.000529509	NA
ENSDARG00000092044	si:dkey-22f5.9	-0.554175	1	-0.280822	1	-3.54094	0.0149479	NA
ENSDARG00000088436	NA	0.987083	1	1.78733	1	-3.70318	0.0258268	NA
ENSDARG00000091961	pth1b	NA	0.00113928	NA	0.0209372	-4.17154	0.106165	NA
ENSDARG00000085168	NA	1.74336	1	5.19831	0.0646088	-4.30634	0.0404909	NA
