# Supplementary material for: Loss of function of myosin chaperones triggers Hsf1-mediated transcriptional response in skeletal muscle cells
Source: Genome Biol. 2015 Dec 3;16:267. doi: 10.1186/s13059-015-0825-8 (PMC4668643; doi:10.1186/s13059-015-0825-8)
Supplement: Additional file 6: Table S5. — GO term enrichment analysis of genes in each cluster obtained from fuzzy mean clustering. Cluster numbers are indicated as well as the enriched pathways, FDR and gene name. (XLSX 34 kb) [file 13059_2015_825_MOESM6_ESM.xlsx]

## Sheet: Sheet1
#	Networks	Total	pValue	Min FDR	p-value	FDR	In Data	Network Objects from Active Data
1	Protein folding and maturation_Bradykinin / Kallidin maturation	32	7.24133e-07	9.77579e-05	7.24133e-07	9.77579e-05	5	des-Arg9-bradykinin, des-Arg10-kallidin, Bradykinin, Kallidin, KNG
1	Blood coagulation_Blood coagulation	39	0.00123064	0.0830679	0.00123064	0.0830679	3	Coagulation factor X, Bradykinin, KNG
2	Development_Regulation of cytoskeleton proteins in oligodendrocyte differentiation and myelination	58	0.000421648	0.0200821	0.000421648	0.0200821	4	Tubulin beta 4, Tubulin beta, Tubulin alpha, Tubulin (in microtubules)
2	Cytoskeleton remodeling_Neurofilaments	25	0.000457304	0.0200821	0.000457304	0.0200821	3	Tubulin beta, Tubulin alpha, Tubulin (in microtubules)
2	Cell adhesion_Gap junctions	30	0.000789896	0.0200821	0.000789896	0.0200821	3	Tubulin beta, Tubulin alpha, Tubulin (in microtubules)
3	Development_Blood vessel morphogenesis	228	0.000725919	0.0546582	0.000725919	0.0546582	8	Ceruloplasmin, HB-EGF, HIF-prolyl hydroxylase, F263, IL-1 beta, VEGF-A, DLL4, PLAT (TPA)
3	Development_Skeletal muscle development	144	0.00146604	0.0546582	0.00146604	0.0546582	6	beta-MHC, MURF2, HB-EGF, MyHC, VEGF-A, Transgelin
4	Protein folding_Folding in normal condition	119	1.13158e-23	1.17684e-21	1.13158e-23	1.17684e-21	23	HSP27, BAG-3, TOM34, HSPA1A, HSP105, HSPBP1, BAG-2, Sti1, HSC70, CDC37, HSPA1B, HSP70, HSP60, TCP1-zeta-1, HSP40, HSP10 (mitochondrial), HSPA4, TCP1-beta, TCP1-alpha, DNAJB2, TCP1-epsilon, FKBP4, Aha1
4	Protein folding_Response to unfolded proteins	69	1.0401e-10	5.40852e-09	1.0401e-10	5.40852e-09	11	HSP27, HSPA1A, HSP105, HSC70, HSPA1B, HSP70, HSP60, HSP40, HSP10 (mitochondrial), HSPA4, DNAJB2
4	Cell cycle_G2-M	206	9.69337e-06	0.000336037	9.69337e-06	0.000336037	11	Cyclin G, Histone H1.5, Ubiquitin, CDC37, UBC, Cyclin G1, Histone H1, TCP1-zeta-1, TCP1-beta, TCP1-alpha, TCP1-epsilon
5	Neurophysiological process_Visual perception	117	2.07143e-11	2.42357e-09	2.07143e-11	2.42357e-09	17	Alpha crystallin A, SIX3, Myosin VIIA, Transducin, rod-specific, CACNA1F, S-arrestin, CNGA3, Gamma crystallin B, RPGRIP1, RLBP1, ROM1, Oxygen-regulated protein 1, PDE6D, CRABP1, Myocilin, RPE65, Recoverin
5	Protein folding_ER and cytoplasm	45	0.000140848	0.00823962	0.000140848	0.00823962	6	HSP90, FKBP2, FKBP5, GRP78, HSP70, Glutaredoxin
5	Development_Neurogenesis_Synaptogenesis	180	0.000384196	0.0129426	0.000384196	0.0129426	11	Synaptotagmin-IX, GluR5, PEP-19, Syntaxin 3, 14-3-3 gamma, Synaptotagmin, MALS, NSF, Ionotropic glutamate receptor, Kainate receptor, 14-3-3 eta
5	Cytoskeleton_Regulation of cytoskeleton rearrangement	183	0.000442481	0.0129426	0.000442481	0.0129426	11	Tubulin beta, G-protein alpha-i family, Tubulin beta 1, 14-3-3 gamma, Tubulin alpha, ERM proteins, G-protein alpha-o, G-protein beta/gamma, Tubulin (in microtubules), 14-3-3, 14-3-3 eta
5	Cytoskeleton_Intermediate filaments	81	0.000608852	0.0142471	0.000608852	0.0142471	7	Tubulin beta, 14-3-3 gamma, Tubulin alpha, BPAG2, Tubulin (in microtubules), 14-3-3, 14-3-3 eta
5	Cell cycle_Meiosis	106	0.00294252	0.0573792	0.00294252	0.0573792	7	Tubulin beta, HSP70, 14-3-3 gamma, Tubulin alpha, Tubulin (in microtubules), 14-3-3, 14-3-3 eta
5	Transport_Synaptic vesicle exocytosis	176	0.00442327	0.0739318	0.00442327	0.0739318	9	SV2B, MALS-1, VPS45A, Syntaxin 3, Synaptotagmin, Rab-3A, MALS, Rab-3, Rab-3C
5	Development_Hedgehog signaling	254	0.00602644	0.0881367	0.00602644	0.0881367	11	HSP90, G-protein alpha-i family, SIX3, G-protein alpha-i2, ID2, PRKAR2A, G-protein alpha-o, G-protein beta/gamma, PKA-reg type II (cAMP-dependent), SOX14, PKA-reg (cAMP-dependent)
6	Development_EMT_Regulation of epithelial-to-mesenchymal transition	225	9.55067e-09	1.16518e-06	9.55067e-09	1.16518e-06	19	EGFR, NOTCH1 (NICD), E2A, SRF, NOTCH1 (NEXT), p130CAS, VE-cadherin, Desmin, ITGB1, DOCK1, Jagged1, FGFR1, NOTCH1 receptor, Nestin, TGF-beta receptor type I, MEK4(MAP2K4), PI3K reg class IA (p85), PI3K reg class IA, Desmoplakin
6	Cardiac development_Wnt_beta-catenin, Notch, VEGF, IP3 and integrin signaling	150	4.1859e-08	2.5534e-06	4.1859e-08	2.5534e-06	15	ITGA4, NOTCH1 (NICD), VANGL2, alpha-4/beta-1 integrin, SALL4, SRF, NOTCH1 (NEXT), VE-cadherin, ITGB1, NOTCH1 receptor, GATA-4, DLL1, MyHC, GLI-2, PAX3
6	Development_Hedgehog signaling	254	6.875e-08	2.79583e-06	6.875e-08	2.79583e-06	19	ROCK2, PAX2, NOTCH1 (NICD), PTCH2, E2A, SREBP1 precursor, NOTCH1 (NEXT), Patched, Itch, Jagged1, FGFR1, NOTCH1 receptor, GATA-4, GLI-2, EGR2 (Krox20), MEK4(MAP2K4), PAX3, NOTCH1 precursor, Cyclin D1
6	Development_Regulation of angiogenesis	223	1.43683e-06	4.38233e-05	1.43683e-06	4.38233e-05	16	ITGA4, EGFR, Ephrin-B receptors, Ephrin-B receptor 4, SREBP1 precursor, Galpha(q)-specific peptide GPCRs, SREBP1 (nuclear), Patched, SREBP1 (Golgi membrane), ITGB1, PLC-delta 1, STAT5, TGF-beta receptor type I, GLI-2, PLC-delta, PI3K reg class IA
6	Development_Neurogenesis in general	192	5.69127e-06	0.0001386	5.69127e-06	0.0001386	14	PAX2, NeuroD3, NOTCH1 (NICD), Notch, NOTCH1 (NEXT), SIM1, Jagged1, NOTCH1 receptor, GATA-4, DLL1, Nestin, EGR2 (Krox20), PAX3, NOTCH1 precursor

## Sheet: Sheet2
Suppl. Table 5:
Cluster	Networks	FDR
1	Protein folding and maturation_Bradykinin / Kallidin maturation	9.77579e-05
1	Blood coagulation_Blood coagulation	0.0830679
2	Development_Regulation of cytoskeleton proteins in oligodendrocyte differentiation and myelination	0.0200821
2	Cytoskeleton remodeling_Neurofilaments	0.0200821
2	Cell adhesion_Gap junctions	0.0200821
3	Development_Blood vessel morphogenesis	0.0546582
3	Development_Skeletal muscle development	0.0546582
4	Protein folding_Folding in normal condition	1.17684e-21
4	Protein folding_Response to unfolded proteins	5.40852e-09
4	Cell cycle_G2-M	0.000336037
5	Neurophysiological process_Visual perception	2.42357e-09
5	Protein folding_ER and cytoplasm	0.00823962
5	Development_Neurogenesis_Synaptogenesis	0.0129426
5	Cytoskeleton_Regulation of cytoskeleton rearrangement	0.0129426
5	Cytoskeleton_Intermediate filaments	0.0142471
5	Cell cycle_Meiosis	0.0573792
5	Transport_Synaptic vesicle exocytosis	0.0739318
6	Development_EMT_Regulation of epithelial-to-mesenchymal transition	1.16518e-06
6	Cardiac development_Wnt_beta-catenin, Notch, VEGF, IP3 and integrin signaling	2.5534e-06
6	Development_Hedgehog signaling	2.79583e-06
6	Development_Regulation of angiogenesis	4.38233e-05
6	Development_Neurogenesis in general	0.0001386
