# Supplementary material for: Loss of function of myosin chaperones triggers Hsf1-mediated transcriptional response in skeletal muscle cells
Source: Genome Biol. 2015 Dec 3;16:267. doi: 10.1186/s13059-015-0825-8 (PMC4668643; doi:10.1186/s13059-015-0825-8)
Supplement: Additional file 12: Table S6. — Genes and positions of Hsf1 binding sites. Gene name and sequence information are indicated for each gene from clusters 1 and 4 (from fuzzy mean clustering) with a detected Hsf1 binding site. Scores are obtained with the Opposum v.3.0 algorithm. (XLSX 45 kb) [file 13059_2015_825_MOESM12_ESM.xlsx]

## Sheet: Sheet1
Suppl. table 6
	Gene Id	NAME	Start	End	Strand	Score	TFBS Sequence	Cluster fuzzy mean
	ENSDARG00000001712	orthologue to KCNMB1	386	400	+	12.415	TCTCCAGAACTCTCC	cluster1
	ENSDARG00000002336	dlc	383	397	+	12.439	CCTCCGGATCTTTCC	cluster1
	ENSDARG00000008263	mfsd4b	610	624	+	12.239	TTTCTGCAATATTCT	cluster1
	ENSDARG00000008433	unc45b	603	617	+	13.661	ATTCTAGAAAGTACC	cluster1
	ENSDARG00000018306	srl	973	987	-	13.517	CCTCTGGTAGCTTCT	cluster1
	ENSDARG00000020594	txlnba	567	581	-	11.795	TTTCTCGAAACATCC	cluster1
	ENSDARG00000021702	pdcd4a	732	746	+	12.557	TTTCTCGATTCTTCT	cluster1
	ENSDARG00000030722	xirp1	910	924	-	11.64	CTTCTGGAAGTGACT	cluster1
	ENSDARG00000045842	zgc:113263	659	673	-	12.02	CTTCCTGAAGTTTCG	cluster1
	ENSDARG00000046053	slc27a6	679	693	+	11.679	ATTCCAGGATATTCT	cluster1
	ENSDARG00000056767	itgb3a	136	150	-	13.598	TTTCCGGAACCTTTT	cluster1
	ENSDARG00000061120	slc43a2b	412	426	+	11.961	CTTCCAGACACTTCG	cluster1
	ENSDARG00000068613	zgc:154018	94	108	+	12.311	CTTCTAGTACAATCT	cluster1
	ENSDARG00000069382	mxtx1	574	588	-	14.901	TTTCAAGAAATTTCT	cluster1
	ENSDARG00000075985	NA	534	548	+	15.7	TTTCTGGATGATTCT	cluster1
	ENSDARG00000079122	tmx2a	976	990	+	12.48	TTTCTAGTTTCTTCT	cluster1
	ENSDARG00000091383	NA	713	727	+	11.776	ACTCTGGAAGCATCC	cluster1
	ENSDARG00000002369	ubc	665	679	+	14.138	TTTCCAGACTGTTCT	cluster4
	ENSDARG00000003035	hspa9	953	967	-	15.709	CTTCTAGAATTATCC	cluster4
	ENSDARG00000004729	tfe3a	250	264	-	12.672	TTTGCAGAATCTTCC	cluster4
	ENSDARG00000004754	hspa4a	943	957	-	12.868	GTTCTAGATTGCTCT	cluster4
	ENSDARG00000004906	stip1	551	565	+	12.285	GCTCTGGAACATTCA	cluster4
	ENSDARG00000007708	nsa2	546	560	+	11.766	CTTCCAGTTTTTTCT	cluster4
	ENSDARG00000008904	smarca2	815	829	+	13.53	GTTCCAGCACGTTCG	cluster4
	ENSDARG00000010478	hsp90aa1.1	906	920	+	15.504	GCTCCGGAACCTTCT	cluster4
	ENSDARG00000017891	tcp1	970	984	+	14.887	GATCTGGAAGTTTCC	cluster4
	ENSDARG00000020107	usp2a	330	344	+	15.359	TTTCTGGCAAATTCT	cluster4
	ENSDARG00000021924	hsp70.3	824	838	-	13.803	CTTCTAGAGTTTTCG	cluster4
	ENSDARG00000026871	uchl1	747	761	-	15.136	GTTCTGGAAGCTACT	cluster4
	ENSDARG00000028664	ahsa1	930	944	+	12.875	GTTCTGGTACTTTCG	cluster4
	ENSDARG00000029688	mcm5	924	938	-	15.688	GTTCTGGAAGCCTCC	cluster4
	ENSDARG00000030616	nfe2l1a	876	890	+	13.03	TTTCCAGAATATTTT	cluster4
	ENSDARG00000035332	c21orf59	839	853	+	12.686	TGTCTAGAAAATTCG	cluster4
	ENSDARG00000039486	bag3	3	17	+	13.569	TCTCCAGCAGCTTCT	cluster4
	ENSDARG00000040126	orthologue to Cdc37	828	842	-	15.058	TTTCTGGAATTCTCC	cluster4
	ENSDARG00000051762	DnaJ (Hsp40) homolog	361	375	-	16.011	GCTCCAGAACCTTCT	cluster4
	ENSDARG00000055723	hsp70l	923	937	-	15.688	GTTCTGGAAGCCTCC	cluster4
	ENSDARG00000055974	si:ch73-345a19.2	491	505	+	14.62	CTTCTGGAAAAGTCT	cluster4
	ENSDARG00000056160	hspd1	237	251	-	14.271	CTTCCAGACATTTCT	cluster4
	ENSDARG00000056167	hspe1	875	889	+	12.669	GTTCGAGAAATTTCG	cluster4
	ENSDARG00000056210	si:ch211-199o1.2	884	898	+	13.217	CGTCTAGAAGCTTCA	cluster4
	ENSDARG00000058549	smyd1b	687	701	-	12.891	TTTCCAGAAAATGCT	cluster4
	ENSDARG00000058644	dnajb2	938	952	-	11.834	ATTCCAGAACATGCC	cluster4
	ENSDARG00000060113	znf395a	178	192	+	13.244	TTTCTAGAACATTAT	cluster4
	ENSDARG00000075949	si:dkeyp-47g2.1	288	302	-	11.612	TGTCCAGAATGCTCT	cluster4
	ENSDARG00000077301	mlf1	832	846	-	15.156	ATTCTGGCACTTTCT	cluster4
	ENSDARG00000079462	si:ch211-131k2.3	904	918	+	13.279	TTTCCTGAATGTTCC	cluster4
	ENSDARG00000088140	hsd17b7	510	524	-	13.284	TTTACAGAAGTTTCT	cluster4
	ENSDARG00000088727	NA	825	839	+	16.278	TTTCTAGATTGTTCT	cluster4
	ENSDARG00000088893	si:dkey-238d18.3	161	175	-	12.862	TTTCCAGCTCCTTCT	cluster4
	ENSDARG00000091253	NA	658	672	-	11.542	GATCCAGCACCTTCC	cluster4
	ENSDARG00000092362	hsp70.2	823	837	+	11.563	ACTCTGGAAATCTCT	cluster4
