# Supplementary material for: Loss of function of myosin chaperones triggers Hsf1-mediated transcriptional response in skeletal muscle cells
Source: Genome Biol. 2015 Dec 3;16:267. doi: 10.1186/s13059-015-0825-8 (PMC4668643; doi:10.1186/s13059-015-0825-8)
Supplement: Additional file 13: Table S7. — Full list of Hsf1 binding sites detected in the promoter of genes up-regulated concomitantly in unc45b −/− and hsp90a −/− compared with wild type at 72 hpf. Gene name and sequence information are indicated for each gene with a detected Hsf1 binding site. Scores are obtained with the Opposum v.3.0 algorithm. (XLSX 50 kb) [file 13059_2015_825_MOESM13_ESM.xlsx]

## Sheet: HSF1_targets_common_para_steif
Supplemental Table 7
Gene ID	NAME	Start	End	Strand	Score	TFBS Sequence
ENSDARG00000001557	tomm34	1212	1226	+	16.622	TTTCTAGCATGTTCT
ENSDARG00000001712	orthologue to KCNMB1	386	400	+	12.415	TCTCCAGAACTCTCC
ENSDARG00000002204	hspb11	1051	1065	+	12.767	ATACTGGAATGTTCT
ENSDARG00000004754	hspa4a	943	957	-	12.868	GTTCTAGATTGCTCT
ENSDARG00000004755	NA	1752	1766	-	14.918	TTGCTAGAATGTTCC
ENSDARG00000007665	hspbp1	1056	1070	-	14.524	GATCCAGAAGCTTCC
ENSDARG00000008433	unc45b	603	617	+	13.661	ATTCTAGAAAGTACC
ENSDARG00000008447	fkbp4	1034	1048	+	13.686	GCTCTGGAAAGTTCG
ENSDARG00000008448	NA	1610	1624	+	16.512	TTTCTAGATCTTTCT
ENSDARG00000010434	clu	978	992	+	13.889	TTTCTGGAAAAGTCC
ENSDARG00000010478	hsp90aa1.1	906	920	+	15.504	GCTCCGGAACCTTCT
ENSDARG00000010479	NA	998	1012	+	16.178	CGTCTGGAAGTTTCT
ENSDARG00000010480	NA	1017	1031	-	12.899	CTTCTCGAACCCTCC
ENSDARG00000018306	srl	973	987	-	13.517	CCTCTGGTAGCTTCT
ENSDARG00000018307	NA	1914	1928	-	13.751	GCTCTAGCACTTTCC
ENSDARG00000019125	klhl40b	1828	1842	-	17.977	GTTCCGGAAGCTTCC
ENSDARG00000019834	si:rp71-40n14.4	1086	1100	-	11.733	CAGCTGGAAGCTTCT
ENSDARG00000019874	hsph1	1055	1069	-	13.273	CTTCCAGAGCTTTCG
ENSDARG00000019875	NA	1114	1128	-	17.937	TTTCCAGAAACTTCC
ENSDARG00000019949	serpinh1b	578	592	-	16.556	CTTCTAGATTCTTCT
ENSDARG00000019950	carf	985	999	+	20.221	CTTCTAGAAGTTTCT
ENSDARG00000026871	uchl1	747	761	-	15.136	GTTCTGGAAGCTACT
ENSDARG00000028027	trim63	1341	1355	-	11.555	CCACCAGAAGGTTCC
ENSDARG00000028664	ahsa1	930	944	+	12.875	GTTCTGGTACTTTCG
ENSDARG00000030176	zgc:92429	999	1013	+	12.769	CTTCTGGATCTCTCC
ENSDARG00000030177	uchl3	1019	1033	-	15.072	TTTCCAGAACTTTCA
ENSDARG00000037121	mat2ab	286	300	+	14.75	ATTCTAGTACTTTCT
ENSDARG00000037873	cyp3c1l2	164	178	+	11.54	TTTCCGGAAAATTGC
ENSDARG00000037874	si:dkey-21n8.3	186	200	+	13.981	TTTCCGGAAAGGTCT
ENSDARG00000039065	si:dkey-93k4.1	692	706	+	14.618	TTTCCAGAATTTTCA
ENSDARG00000039486	bag3	3	17	+	13.569	TCTCCAGCAGCTTCT
ENSDARG00000039487	NA	975	989	+	11.924	CAGCTAGAACTTTCT
ENSDARG00000051762	NA	361	375	-	16.011	GCTCCAGAACCTTCT
ENSDARG00000051763	si:ch211-161i21.2	999	1013	-	11.643	TTTCCCGAACCATCT
ENSDARG00000051764	si:ch73-345a19.2	1218	1232	-	14.23	ACTCCAGAAAGTTCC
ENSDARG00000055974	smyd1b	491	505	+	14.62	CTTCTGGAAAAGTCT
ENSDARG00000058549	NA	687	701	-	12.891	TTTCCAGAAAATGCT
ENSDARG00000058550	NA	793	807	+	13.874	TTTCTAGAAAATGCT
ENSDARG00000058644	dnajb2	938	952	-	11.834	ATTCCAGAACATGCC
ENSDARG00000058645	NA	1455	1469	+	18.043	TTTCCAGAAAGTTCC
ENSDARG00000059304	chchd2	923	937	-	12.443	CGTCTAGTACTTTCC
ENSDARG00000071674	lonp1	1857	1871	+	19.756	CTTCTAGAAAGTTCT
ENSDARG00000073820	zgc:174917	812	826	+	12.024	TTTCCAGCATCATCT
ENSDARG00000075881	si:ch211-39k3.2	1020	1034	-	11.54	ACTCTGGATGATTCC
ENSDARG00000075949	si:dkeyp-47g2.1	288	302	-	11.612	TGTCCAGAATGCTCT
ENSDARG00000076241	txlnbb	1257	1271	-	18.329	TTTCTGGAATTTTCC
ENSDARG00000077301	mlf1	832	846	-	15.156	ATTCTGGCACTTTCT
ENSDARG00000077302	NA	851	865	-	12.95	TTTCTAGAAAACTCG
ENSDARG00000077785	atf5b	1295	1309	-	15.581	TTTCTAGAGACTTCC
ENSDARG00000079122	tmx2a	976	990	+	12.48	TTTCTAGTTTCTTCT
ENSDARG00000079462	si:ch211-131k2.3	904	918	+	13.279	TTTCCTGAATGTTCC
ENSDARG00000083837	NA	1815	1829	-	13.349	CTTCTGAAACCTTCC
ENSDARG00000087934	NA	1161	1175	-	12.478	CTTCCGGCTGTTTCC
ENSDARG00000088805	nes	1104	1118	-	13.037	CCTCCAGAAGTTTCA
ENSDARG00000089083	itga7	1143	1157	-	11.91	GTTCTGGAGTGATCT
ENSDARG00000091253	NA	658	672	-	11.542	GATCCAGCACCTTCC
ENSDARG00000091383	NA	713	727	+	11.776	ACTCTGGAAGCATCC
ENSDARG00000091927	si:dkeyp-122a11.1	322	336	-	13.223	TTTCTACAAATTTCT
ENSDARG00000092191	si:dkey-238c7.13	1072	1086	-	18.855	TTTCCAGAAGTTTCT
ENSDARG00000094719	si:dkeyp-1h4.9	1086	1100	-	18.855	TTTCCAGAAGTTTCT
ENSDARG00000096544	si:dkey-228l14.2	1878	1892	-	12.807	CTTCTGGATCTTTCA
